# Supplementary material for: DNA methyltransferase 3B plays a protective role against hepatocarcinogenesis caused by chronic inflammation via maintaining mitochondrial homeostasis
Source: Sci Rep. 2020 Dec 4;10:21268. doi: 10.1038/s41598-020-78151-2 (PMC7719166; doi:10.1038/s41598-020-78151-2)
Supplement: Supplementary file 1 — Supplementary Tables. [file 41598_2020_78151_MOESM1_ESM.xlsx]

## Sheet: Supp Table S1
#chr	start	end	length	nCG	No1_meanMethy	No2_meanMethy	diff.Methy	areaStat	C_context	regionID	region	Gene name	Gene description
chr1	3551577	3551722	146	29	0.00632047	0.0851927	-0.0788722	-122.665	CHG	ENSMUSG00000051951.5	intron	Xkr4	X-linked Kx blood group related 4 [Source:MGI Symbol;Acc:MGI:3528744]
chr1	6675018	6675222	205	79	0.0119737	0.0813393	-0.0693656	-390.968	CHH	ENSMUSG00000033740.17	intron	St18	suppression of tumorigenicity 18 [Source:MGI Symbol;Acc:MGI:2446700]
chr1	7117864	7118092	229	77	0.0619009	0.00339182	0.0585091	394.136	CHH	ENSMUSG00000051285.17	intron	Pcmtd1	protein-L-isoaspartate (D-aspartate) O-methyltransferase domain containing 1 [Source:MGI Symbol;Acc:MGI:2441773]
chr1	8383241	8383493	253	92	0.00212524	0.108084	-0.105959	-637.064	CHH	ENSMUSG00000025909.16	intron	Sntg1	syntrophin, gamma 1 [Source:MGI Symbol;Acc:MGI:1918346]
chr1	8410812	8411031	220	38	0.290113	0.572967	-0.282854	-220.878	CG	ENSMUSG00000025909.16	intron	Sntg1	syntrophin, gamma 1 [Source:MGI Symbol;Acc:MGI:1918346]
chr1	8627440	8627680	241	97	0.0061817	0.0763705	-0.0701888	-508.679	CHH	ENSMUSG00000025909.16	intron	Sntg1	syntrophin, gamma 1 [Source:MGI Symbol;Acc:MGI:1918346]
chr1	8641072	8641194	123	26	0.0156856	0.161037	-0.145351	-121.044	CHG	ENSMUSG00000025909.16	intron	Sntg1	syntrophin, gamma 1 [Source:MGI Symbol;Acc:MGI:1918346]
chr1	9058250	9058322	73	11	0.948288	0.77366	0.174628	50.419	CG	ENSMUSG00000025909.16	intron	Sntg1	syntrophin, gamma 1 [Source:MGI Symbol;Acc:MGI:1918346]
chr1	9299329	9299604	276	77	0.00731746	0.088929	-0.0816115	-367.287	CHH	ENSMUSG00000025909.16	exon	Sntg1	syntrophin, gamma 1 [Source:MGI Symbol;Acc:MGI:1918346]
chr1	9299329	9299604	276	77	0.00731746	0.088929	-0.0816115	-367.287	CHH	ENSMUSG00000025909.16	utr5	Sntg1	syntrophin, gamma 1 [Source:MGI Symbol;Acc:MGI:1918346]
chr1	9299329	9299604	276	77	0.00731746	0.088929	-0.0816115	-367.287	CHH	ENSMUSG00000025909.16	promoter	Sntg1	syntrophin, gamma 1 [Source:MGI Symbol;Acc:MGI:1918346]
chr1	9769058	9769141	84	4	0.831014	0.20616	0.624854	22.9792	CG	ENSMUSG00000097893.8	intron	1700034P13Rik	RIKEN cDNA 1700034P13 gene [Source:MGI Symbol;Acc:MGI:1920581]
chr1	9823840	9823924	85	6	0.517826	0.148517	0.369309	27.7645	CG	ENSMUSG00000025915.14	intron	Sgk3	serum/glucocorticoid regulated kinase 3 [Source:MGI Symbol;Acc:MGI:2182368]
chr1	10055775	10055985	211	65	0.000687102	0.10237	-0.101683	-398.735	CHH	ENSMUSG00000056763.16	intron	Cspp1	centrosome and spindle pole associated protein 1 [Source:MGI Symbol;Acc:MGI:2681832]
chr1	10055775	10055985	211	65	0.000687102	0.10237	-0.101683	-398.735	CHH	ENSMUSG00000056763.16	promoter	Cspp1	centrosome and spindle pole associated protein 1 [Source:MGI Symbol;Acc:MGI:2681832]
chr1	10102140	10102351	212	72	0.00808755	0.130271	-0.122184	-431.616	CHH	ENSMUSG00000056763.16	intron	Cspp1	centrosome and spindle pole associated protein 1 [Source:MGI Symbol;Acc:MGI:2681832]
chr1	10102140	10102351	212	72	0.00808755	0.130271	-0.122184	-431.616	CHH	ENSMUSG00000056763.16	promoter	Cspp1	centrosome and spindle pole associated protein 1 [Source:MGI Symbol;Acc:MGI:2681832]
chr1	10676196	10676382	187	71	0.00432368	0.0698965	-0.0655729	-366.079	CHH	ENSMUSG00000042501.12	intron	Cpa6	carboxypeptidase A6 [Source:MGI Symbol;Acc:MGI:3045348]
chr1	11284052	11284286	235	84	0.00437083	0.0706986	-0.0663277	-446.69	CHH	ENSMUSG00000048960.13	intron	Prex2	phosphatidylinositol-3,4,5-trisphosphate-dependent Rac exchange factor 2 [Source:MGI Symbol;Acc:MGI:1923385]
chr1	11284052	11284286	235	84	0.00437083	0.0706986	-0.0663277	-446.69	CHH	ENSMUSG00000048960.13	exon	Prex2	phosphatidylinositol-3,4,5-trisphosphate-dependent Rac exchange factor 2 [Source:MGI Symbol;Acc:MGI:1923385]
chr1	11284052	11284286	235	84	0.00437083	0.0706986	-0.0663277	-446.69	CHH	ENSMUSG00000048960.13	utr3	Prex2	phosphatidylinositol-3,4,5-trisphosphate-dependent Rac exchange factor 2 [Source:MGI Symbol;Acc:MGI:1923385]
chr1	11425673	11425857	185	68	0.089262	0.0070662	0.0821958	397.285	CHH	ENSMUSG00000057715.13	intron	A830018L16Rik	RIKEN cDNA A830018L16 gene [Source:MGI Symbol;Acc:MGI:2444149]
chr1	12732124	12732605	482	156	0.00365295	0.0663183	-0.0626654	-793.104	CHH	ENSMUSG00000016918.15	intron	Sulf1	sulfatase 1 [Source:MGI Symbol;Acc:MGI:2138563]
chr1	13354571	13354837	267	81	0.0095149	0.0782999	-0.068785	-365.817	CHH	ENSMUSG00000005886.14	intron	Ncoa2	nuclear receptor coactivator 2 [Source:MGI Symbol;Acc:MGI:1276533]
chr1	13354571	13354837	267	81	0.0095149	0.0782999	-0.068785	-365.817	CHH	ENSMUSG00000102664.1	exon	Gm38380	predicted gene, 38380 [Source:MGI Symbol;Acc:MGI:5611608]
chr1	13574285	13574336	52	6	0.674848	0.247027	0.427821	31.0553	CG	ENSMUSG00000025935.10	intron	Tram1	translocating chain-associating membrane protein 1 [Source:MGI Symbol;Acc:MGI:1919515]
chr1	13584472	13584563	92	8	0.774647	0.434004	0.340643	39.853	CG	ENSMUSG00000025935.10	intron	Tram1	translocating chain-associating membrane protein 1 [Source:MGI Symbol;Acc:MGI:1919515]
chr1	14305203	14305293	91	30	0.838075	0.631206	0.206869	143.814	CG	ENSMUSG00000025932.14	intron	Eya1	EYA transcriptional coactivator and phosphatase 1 [Source:MGI Symbol;Acc:MGI:109344]
chr1	14305203	14305293	91	30	0.838075	0.631206	0.206869	143.814	CG	ENSMUSG00000025932.14	promoter	Eya1	EYA transcriptional coactivator and phosphatase 1 [Source:MGI Symbol;Acc:MGI:109344]
chr1	15285882	15286137	256	92	0.00449809	0.0699782	-0.0654801	-459.409	CHH	ENSMUSG00000092083.4	promoter	Kcnb2	potassium voltage gated channel, Shab-related subfamily, member 2 [Source:MGI Symbol;Acc:MGI:99632]
chr1	16445220	16445440	221	74	0.00530249	0.0955997	-0.0902972	-437.05	CHH	ENSMUSG00000025920.19	intron	Stau2	staufen double-stranded RNA binding protein 2 [Source:MGI Symbol;Acc:MGI:1352508]
chr1	20909646	20909701	56	5	0.896521	0.65922	0.237301	21.4666	CG	ENSMUSG00000025931.15	intron	Paqr8	progestin and adipoQ receptor family member VIII [Source:MGI Symbol;Acc:MGI:1921479]
chr1	21003023	21003138	116	12	0.912952	0.436094	0.476858	90.2709	CG	ENSMUSG00000041779.5	exon	Tram2	translocating chain-associating membrane protein 2 [Source:MGI Symbol;Acc:MGI:1924817]
chr1	21003023	21003138	116	12	0.912952	0.436094	0.476858	90.2709	CG	ENSMUSG00000041779.5	intron	Tram2	translocating chain-associating membrane protein 2 [Source:MGI Symbol;Acc:MGI:1924817]
chr1	21182987	21183236	250	87	0.00553737	0.0627146	-0.0571773	-417.331	CHH	ENSMUSG00000100819.1	intron	Gm2693	predicted gene 2693 [Source:MGI Symbol;Acc:MGI:3780862]
chr1	21545344	21545672	329	134	0.00949266	0.101921	-0.0924284	-786.949	CHH	ENSMUSG00000028033.16	intron	Kcnq5	potassium voltage-gated channel, subfamily Q, member 5 [Source:MGI Symbol;Acc:MGI:1924937]
chr1	21599561	21599862	302	105	0.00717011	0.0614154	-0.0542453	-477.426	CHH	ENSMUSG00000028033.16	intron	Kcnq5	potassium voltage-gated channel, subfamily Q, member 5 [Source:MGI Symbol;Acc:MGI:1924937]
chr1	24442755	24442956	202	83	0.00595965	0.103144	-0.0971848	-502.411	CHH	ENSMUSG00000026141.13	intron	Col19a1	collagen, type XIX, alpha 1 [Source:MGI Symbol;Acc:MGI:1095415]
chr1	24453633	24453715	83	23	0.811829	0.953839	-0.14201	-114.536	CG	ENSMUSG00000026141.13	intron	Col19a1	collagen, type XIX, alpha 1 [Source:MGI Symbol;Acc:MGI:1095415]
chr1	24453633	24453715	83	23	0.811829	0.953839	-0.14201	-114.536	CG	ENSMUSG00000026141.13	promoter	Col19a1	collagen, type XIX, alpha 1 [Source:MGI Symbol;Acc:MGI:1095415]
chr1	29930024	29930462	439	150	0.00584709	0.100808	-0.0949613	-790.594	CHH	ENSMUSG00000101726.1	promoter	Gm7858	predicted gene 7858 [Source:MGI Symbol;Acc:MGI:3644844]
chr1	29930024	29930462	439	150	0.00584709	0.100808	-0.0949613	-790.594	CHH	ENSMUSG00000101726.1	TSS	Gm7858	predicted gene 7858 [Source:MGI Symbol;Acc:MGI:3644844]
chr1	29930024	29930462	439	150	0.00584709	0.100808	-0.0949613	-790.594	CHH	ENSMUSG00000101726.1	exon	Gm7858	predicted gene 7858 [Source:MGI Symbol;Acc:MGI:3644844]
chr1	32405956	32406329	374	124	0.00749165	0.0766552	-0.0691636	-604.526	CHH	ENSMUSG00000026058.11	intron	Khdrbs2	KH domain containing, RNA binding, signal transduction associated 2 [Source:MGI Symbol;Acc:MGI:2159649]
chr1	32560035	32560246	212	81	0.00367865	0.0753329	-0.0716542	-474.217	CHH	ENSMUSG00000026058.11	intron	Khdrbs2	KH domain containing, RNA binding, signal transduction associated 2 [Source:MGI Symbol;Acc:MGI:2159649]
chr1	33983000	33983293	294	117	0.00724513	0.076309	-0.0690639	-617.354	CHH	ENSMUSG00000026131.20	intron	Dst	dystonin [Source:MGI Symbol;Acc:MGI:104627]
chr1	33983000	33983293	294	117	0.00724513	0.076309	-0.0690639	-617.354	CHH	ENSMUSG00000084506.1	promoter	Gm23792	predicted gene, 23792 [Source:MGI Symbol;Acc:MGI:5453569]
chr1	34132176	34132372	197	78	0.0132438	0.0939807	-0.0807369	-425.132	CHH	ENSMUSG00000026131.20	intron	Dst	dystonin [Source:MGI Symbol;Acc:MGI:104627]
chr1	34143349	34143437	89	12	0.788441	0.280573	0.507868	92.0401	CG	ENSMUSG00000026131.20	intron	Dst	dystonin [Source:MGI Symbol;Acc:MGI:104627]
chr1	34239428	34239492	65	5	0.673193	0.304145	0.369047	21.2992	CG	ENSMUSG00000026131.20	intron	Dst	dystonin [Source:MGI Symbol;Acc:MGI:104627]
chr1	34478412	34478698	287	92	0.00658651	0.0895541	-0.0829676	-517.129	CHH	ENSMUSG00000101223.6	intron	4930568A12Rik	RIKEN cDNA 4930568A12 gene [Source:MGI Symbol;Acc:MGI:1923133]
chr1	34719648	34719961	314	98	0.00313158	0.0612622	-0.0581306	-474.293	CHH	ENSMUSG00000037509.21	intron	Arhgef4	Rho guanine nucleotide exchange factor (GEF) 4 [Source:MGI Symbol;Acc:MGI:2442507]
chr1	34769903	34770148	246	87	0.00570474	0.0832286	-0.0775239	-486.375	CHH	ENSMUSG00000037509.21	intron	Arhgef4	Rho guanine nucleotide exchange factor (GEF) 4 [Source:MGI Symbol;Acc:MGI:2442507]
chr1	35878601	35878669	69	8	0.558138	0.193302	0.364836	37.1811	CG	ENSMUSG00000102531.1	promoter	1110002O04Rik	RIKEN cDNA 1110002O04 gene [Source:MGI Symbol;Acc:MGI:1915733]
chr1	36171458	36171775	318	107	0.00764167	0.081716	-0.0740743	-549.078	CHH	ENSMUSG00000037470.14	intron	Uggt1	UDP-glucose glycoprotein glucosyltransferase 1 [Source:MGI Symbol;Acc:MGI:2443162]
chr1	36228557	36228627	71	7	0.681553	0.314201	0.367352	33.8778	CG	ENSMUSG00000037470.14	intron	Uggt1	UDP-glucose glycoprotein glucosyltransferase 1 [Source:MGI Symbol;Acc:MGI:2443162]
chr1	36903057	36903157	101	10	0.817687	0.430449	0.387238	51.2569	CG	ENSMUSG00000026116.11	intron	Tmem131	transmembrane protein 131 [Source:MGI Symbol;Acc:MGI:1927110]
chr1	36905139	36905400	262	98	0.00458073	0.0747724	-0.0701917	-524.395	CHH	ENSMUSG00000026116.11	intron	Tmem131	transmembrane protein 131 [Source:MGI Symbol;Acc:MGI:1927110]
chr1	37877704	37877823	120	10	0.780764	0.406228	0.374536	53.295	CG	ENSMUSG00000026088.15	intron	Mitd1	MIT, microtubule interacting and transport, domain containing 1 [Source:MGI Symbol;Acc:MGI:1916278]
chr1	38009052	38009276	225	77	0.00932784	0.0699418	-0.0606139	-357.594	CHH	ENSMUSG00000026083.12	intron	Eif5b	eukaryotic translation initiation factor 5B [Source:MGI Symbol;Acc:MGI:2441772]
chr1	38144724	38144923	200	75	0.00672875	0.0719396	-0.0652108	-399.731	CHH	ENSMUSG00000102716.1	intron	Gm5099	predicted gene 5099 [Source:MGI Symbol;Acc:MGI:3644917]
chr1	38183089	38183363	275	103	0.00379065	0.0613456	-0.057555	-524.036	CHH	ENSMUSG00000037138.18	intron	Aff3	AF4/FMR2 family, member 3 [Source:MGI Symbol;Acc:MGI:106927]
chr1	38239925	38240139	215	85	0.00852114	0.105511	-0.0969901	-532.79	CHH	ENSMUSG00000037138.18	intron	Aff3	AF4/FMR2 family, member 3 [Source:MGI Symbol;Acc:MGI:106927]
chr1	38239925	38240139	215	85	0.00852114	0.105511	-0.0969901	-532.79	CHH	ENSMUSG00000085391.1	exon	Gm16150	predicted gene 16150 [Source:MGI Symbol;Acc:MGI:3801827]
chr1	38239925	38240139	215	85	0.00852114	0.105511	-0.0969901	-532.79	CHH	ENSMUSG00000085391.1	intron	Gm16150	predicted gene 16150 [Source:MGI Symbol;Acc:MGI:3801827]
chr1	38883661	38883864	204	77	0.00612011	0.0609706	-0.0548505	-378.964	CHH	ENSMUSG00000026080.13	intron	Chst10	carbohydrate sulfotransferase 10 [Source:MGI Symbol;Acc:MGI:2138283]
chr1	38883661	38883864	204	77	0.00612011	0.0609706	-0.0548505	-378.964	CHH	ENSMUSG00000103647.1	promoter	Gm37707	predicted gene, 37707 [Source:MGI Symbol;Acc:MGI:5610935]
chr1	39278718	39278969	252	89	0.00405499	0.0751329	-0.0710779	-517.142	CHH	ENSMUSG00000026077.15	intron	Npas2	neuronal PAS domain protein 2 [Source:MGI Symbol;Acc:MGI:109232]
chr1	39309646	39309738	93	6	0.897461	0.586225	0.311236	27.2459	CG	ENSMUSG00000026077.15	intron	Npas2	neuronal PAS domain protein 2 [Source:MGI Symbol;Acc:MGI:109232]
chr1	39635414	39635582	169	77	0.0118825	0.0785491	-0.0666665	-386.604	CHH	ENSMUSG00000050967.5	intron	Creg2	cellular repressor of E1A-stimulated genes 2 [Source:MGI Symbol;Acc:MGI:1928333]
chr1	39673085	39673284	200	105	0.00656399	0.0776257	-0.0710617	-575.037	CHH	ENSMUSG00000057173.8	intron	Rfx8	regulatory factor X 8 [Source:MGI Symbol;Acc:MGI:3588206]
chr1	39969073	39969200	128	7	0.870212	0.404549	0.465663	34.7241	CG	ENSMUSG00000026074.15	intron	Map4k4	mitogen-activated protein kinase kinase kinase kinase 4 [Source:MGI Symbol;Acc:MGI:1349394]
chr1	40277899	40277986	88	10	0.76583	0.399338	0.366492	49.3322	CG	ENSMUSG00000026072.12	intron	Il1r1	interleukin 1 receptor, type I [Source:MGI Symbol;Acc:MGI:96545]
chr1	40284697	40284798	102	10	0.581819	0.211608	0.370212	52.6611	CG	ENSMUSG00000026072.12	intron	Il1r1	interleukin 1 receptor, type I [Source:MGI Symbol;Acc:MGI:96545]
chr1	40747601	40747867	267	89	0.00675555	0.0744931	-0.0677375	-453.622	CHH	ENSMUSG00000026062.12	intron	Slc9a2	solute carrier family 9 (sodium/hydrogen exchanger), member 2 [Source:MGI Symbol;Acc:MGI:105075]
chr1	40767837	40767977	141	17	0.866215	0.606058	0.260157	87.5418	CG	ENSMUSG00000026062.12	exon	Slc9a2	solute carrier family 9 (sodium/hydrogen exchanger), member 2 [Source:MGI Symbol;Acc:MGI:105075]
chr1	40822181	40822494	314	114	0.00662097	0.0783534	-0.0717324	-639.775	CHH	ENSMUSG00000079588.3	intron	Tmem182	transmembrane protein 182 [Source:MGI Symbol;Acc:MGI:1923725]
chr1	42654191	42654427	237	91	0.00891366	0.0745319	-0.0656183	-457.689	CHH	ENSMUSG00000060424.14	intron	Pantr1	POU domain, class 3, transcription factor 3 adjacent noncoding transcript 1 [Source:MGI Symbol;Acc:MGI:1913547]
chr1	42739514	42739769	256	100	0.00484743	0.0509205	-0.0460731	-452.061	CHH	ENSMUSG00000093436.6	intron	Gm20646	predicted gene 20646 [Source:MGI Symbol;Acc:MGI:5313093]
chr1	42863496	42863702	207	72	0.00971836	0.122173	-0.112455	-438.969	CHH	ENSMUSG00000060679.14	intron	Mrps9	mitochondrial ribosomal protein S9 [Source:MGI Symbol;Acc:MGI:1916777]
chr1	43098682	43098985	304	92	0.00529445	0.115864	-0.11057	-512.729	CHH	ENSMUSG00000010290.7	promoter	AI597479	expressed sequence AI597479 [Source:MGI Symbol;Acc:MGI:2138299]
chr1	43098682	43098985	304	92	0.00529445	0.115864	-0.11057	-512.729	CHH	ENSMUSG00000070939.9	promoter	Tgfbrap1	transforming growth factor, beta receptor associated protein 1 [Source:MGI Symbol;Acc:MGI:2447427]
chr1	43098682	43098985	304	92	0.00529445	0.115864	-0.11057	-512.729	CHH	ENSMUSG00000010290.7	TSS	AI597479	expressed sequence AI597479 [Source:MGI Symbol;Acc:MGI:2138299]
chr1	43098682	43098985	304	92	0.00529445	0.115864	-0.11057	-512.729	CHH	ENSMUSG00000010290.7	utr5	AI597479	expressed sequence AI597479 [Source:MGI Symbol;Acc:MGI:2138299]
chr1	43098682	43098985	304	92	0.00529445	0.115864	-0.11057	-512.729	CHH	ENSMUSG00000010290.7	exon	AI597479	expressed sequence AI597479 [Source:MGI Symbol;Acc:MGI:2138299]
chr1	43098682	43098985	304	92	0.00529445	0.115864	-0.11057	-512.729	CHH	ENSMUSG00000010290.7	intron	AI597479	expressed sequence AI597479 [Source:MGI Symbol;Acc:MGI:2138299]
chr1	43098736	43098948	213	40	0.00113755	0.154267	-0.153129	-208.998	CHG	ENSMUSG00000070939.9	promoter	Tgfbrap1	transforming growth factor, beta receptor associated protein 1 [Source:MGI Symbol;Acc:MGI:2447427]
chr1	43098736	43098948	213	40	0.00113755	0.154267	-0.153129	-208.998	CHG	ENSMUSG00000010290.7	utr5	AI597479	expressed sequence AI597479 [Source:MGI Symbol;Acc:MGI:2138299]
chr1	43098736	43098948	213	40	0.00113755	0.154267	-0.153129	-208.998	CHG	ENSMUSG00000010290.7	exon	AI597479	expressed sequence AI597479 [Source:MGI Symbol;Acc:MGI:2138299]
chr1	43098736	43098948	213	40	0.00113755	0.154267	-0.153129	-208.998	CHG	ENSMUSG00000010290.7	intron	AI597479	expressed sequence AI597479 [Source:MGI Symbol;Acc:MGI:2138299]
chr1	43998905	43999221	317	121	0.00659717	0.0666347	-0.0600375	-580.366	CHH	ENSMUSG00000041763.14	intron	Tpp2	tripeptidyl peptidase II [Source:MGI Symbol;Acc:MGI:102724]
chr1	43998905	43999221	317	121	0.00659717	0.0666347	-0.0600375	-580.366	CHH	ENSMUSG00000041763.14	promoter	Tpp2	tripeptidyl peptidase II [Source:MGI Symbol;Acc:MGI:102724]
chr1	44464021	44464257	237	94	0.00742562	0.0582101	-0.0507844	-427.411	CHH	ENSMUSG00000101567.1	exon	Txn-ps1	thioredoxin, pseudogene 1 [Source:MGI Symbol;Acc:MGI:98875]
chr1	44464021	44464257	237	94	0.00742562	0.0582101	-0.0507844	-427.411	CHH	ENSMUSG00000101567.1	TSS	Txn-ps1	thioredoxin, pseudogene 1 [Source:MGI Symbol;Acc:MGI:98875]
chr1	44464021	44464257	237	94	0.00742562	0.0582101	-0.0507844	-427.411	CHH	ENSMUSG00000101567.1	promoter	Txn-ps1	thioredoxin, pseudogene 1 [Source:MGI Symbol;Acc:MGI:98875]
chr1	44634239	44634450	212	86	0.0076438	0.0600705	-0.0524267	-414.82	CHH	ENSMUSG00000056870.9	intron	Gulp1	GULP, engulfment adaptor PTB domain containing 1 [Source:MGI Symbol;Acc:MGI:1920407]
chr1	46234769	46234963	195	69	0.00149838	0.10278	-0.101282	-451.674	CHH	ENSMUSG00000041144.11	promoter	Dnah7b	dynein, axonemal, heavy chain 7B [Source:MGI Symbol;Acc:MGI:2684953]
chr1	46234769	46234963	195	69	0.00149838	0.10278	-0.101282	-451.674	CHH	ENSMUSG00000041144.11	intron	Dnah7b	dynein, axonemal, heavy chain 7B [Source:MGI Symbol;Acc:MGI:2684953]
chr1	46425763	46426045	283	113	0.00577505	0.0613569	-0.0555818	-585.358	CHH	ENSMUSG00000101337.6	intron	Dnah7c	dynein, axonemal, heavy chain 7C [Source:MGI Symbol;Acc:MGI:3639762]
chr1	46569641	46569712	72	9	0.00028476	0.0578147	-0.0575299	-35.3037	CHG	ENSMUSG00000101337.6	intron	Dnah7c	dynein, axonemal, heavy chain 7C [Source:MGI Symbol;Acc:MGI:3639762]
chr1	47915282	47915483	202	81	0.00757806	0.0807901	-0.073212	-447.431	CHH	ENSMUSG00000101996.1	exon	Gm19206	predicted gene, 19206 [Source:MGI Symbol;Acc:MGI:5011391]
chr1	51069598	51069819	222	82	0.00177527	0.0579538	-0.0561785	-406.551	CHH	ENSMUSG00000026109.14	intron	Tmeff2	transmembrane protein with EGF-like and two follistatin-like domains 2 [Source:MGI Symbol;Acc:MGI:1861735]
chr1	51751059	51751226	168	11	0.655859	0.297917	0.357942	50.0387	CG	ENSMUSG00000018417.14	utr3	Myo1b	myosin IB [Source:MGI Symbol;Acc:MGI:107752]
chr1	51751059	51751226	168	11	0.655859	0.297917	0.357942	50.0387	CG	ENSMUSG00000018417.14	exon	Myo1b	myosin IB [Source:MGI Symbol;Acc:MGI:107752]
chr1	51782123	51782354	232	81	0.00583829	0.0927658	-0.0869275	-492.814	CHH	ENSMUSG00000018417.14	exon	Myo1b	myosin IB [Source:MGI Symbol;Acc:MGI:107752]
chr1	51782123	51782354	232	81	0.00583829	0.0927658	-0.0869275	-492.814	CHH	ENSMUSG00000018417.14	intron	Myo1b	myosin IB [Source:MGI Symbol;Acc:MGI:107752]
chr1	51782123	51782354	232	81	0.00583829	0.0927658	-0.0869275	-492.814	CHH	ENSMUSG00000018417.14	promoter	Myo1b	myosin IB [Source:MGI Symbol;Acc:MGI:107752]
chr1	51813579	51813991	413	141	0.0121025	0.114127	-0.102024	-802.108	CHH	ENSMUSG00000018417.14	intron	Myo1b	myosin IB [Source:MGI Symbol;Acc:MGI:107752]
chr1	51863708	51863886	179	17	0.889222	0.634041	0.255182	85.5938	CG	ENSMUSG00000018417.14	intron	Myo1b	myosin IB [Source:MGI Symbol;Acc:MGI:107752]
chr1	52132240	52132298	59	8	0.732337	0.319476	0.412861	44.6323	CG	ENSMUSG00000026104.14	intron	Stat1	signal transducer and activator of transcription 1 [Source:MGI Symbol;Acc:MGI:103063]
chr1	52132240	52132298	59	8	0.732337	0.319476	0.412861	44.6323	CG	ENSMUSG00000101628.1	intron	Gm28177	predicted gene 28177 [Source:MGI Symbol;Acc:MGI:5578883]
chr1	53264689	53264885	197	85	0.00666825	0.0754419	-0.0687736	-482.175	CHH	ENSMUSG00000026098.13	intron	Pms1	PMS1 homolog 1, mismatch repair system component [Source:MGI Symbol;Acc:MGI:1202302]
chr1	53264689	53264885	197	85	0.00666825	0.0754419	-0.0687736	-482.175	CHH	ENSMUSG00000026098.13	exon	Pms1	PMS1 homolog 1, mismatch repair system component [Source:MGI Symbol;Acc:MGI:1202302]
chr1	53784213	53784549	337	104	0.00364752	0.0722059	-0.0685584	-535.848	CHH	ENSMUSG00000026094.14	intron	Stk17b	serine/threonine kinase 17b (apoptosis-inducing) [Source:MGI Symbol;Acc:MGI:2138162]
chr1	54258774	54258987	214	74	0.00537715	0.0653694	-0.0599922	-353.557	CHH	ENSMUSG00000025983.11	intron	Ccdc150	coiled-coil domain containing 150 [Source:MGI Symbol;Acc:MGI:1925266]
chr1	54323089	54323173	85	9	0.92063	0.632614	0.288016	43.3104	CG	ENSMUSG00000025983.11	intron	Ccdc150	coiled-coil domain containing 150 [Source:MGI Symbol;Acc:MGI:1925266]
chr1	54690432	54690530	99	13	0.728043	0.443661	0.284382	58.3091	CG	ENSMUSG00000052331.14	intron	Ankrd44	ankyrin repeat domain 44 [Source:MGI Symbol;Acc:MGI:3045243]
chr1	54690432	54690530	99	13	0.728043	0.443661	0.284382	58.3091	CG	ENSMUSG00000101674.6	intron	4930444A19Rik	RIKEN cDNA 4930444A19 gene [Source:MGI Symbol;Acc:MGI:1921230]
chr1	54690432	54690530	99	13	0.728043	0.443661	0.284382	58.3091	CG	ENSMUSG00000101674.6	promoter	4930444A19Rik	RIKEN cDNA 4930444A19 gene [Source:MGI Symbol;Acc:MGI:1921230]
chr1	54690432	54690530	99	13	0.728043	0.443661	0.284382	58.3091	CG	ENSMUSG00000101674.6	exon	4930444A19Rik	RIKEN cDNA 4930444A19 gene [Source:MGI Symbol;Acc:MGI:1921230]
chr1	54724391	54724547	157	66	0.010785	0.126693	-0.115908	-410.061	CHH	ENSMUSG00000101674.6	intron	4930444A19Rik	RIKEN cDNA 4930444A19 gene [Source:MGI Symbol;Acc:MGI:1921230]
chr1	54724391	54724547	157	66	0.010785	0.126693	-0.115908	-410.061	CHH	ENSMUSG00000052331.14	exon	Ankrd44	ankyrin repeat domain 44 [Source:MGI Symbol;Acc:MGI:3045243]
chr1	54724391	54724547	157	66	0.010785	0.126693	-0.115908	-410.061	CHH	ENSMUSG00000052331.14	promoter	Ankrd44	ankyrin repeat domain 44 [Source:MGI Symbol;Acc:MGI:3045243]
chr1	54724391	54724547	157	66	0.010785	0.126693	-0.115908	-410.061	CHH	ENSMUSG00000052331.14	intron	Ankrd44	ankyrin repeat domain 44 [Source:MGI Symbol;Acc:MGI:3045243]
chr1	55238353	55238444	92	7	0.266725	0.0679744	0.19875	29.544	CG	ENSMUSG00000046994.9	exon	Mars2	methionine-tRNA synthetase 2 (mitochondrial) [Source:MGI Symbol;Acc:MGI:2444136]
chr1	55286789	55286974	186	71	0.00630563	0.0719935	-0.0656878	-370.338	CHH	ENSMUSG00000025977.15	intron	Boll	boule homolog, RNA binding protein [Source:MGI Symbol;Acc:MGI:1922638]
chr1	55578895	55579134	240	92	0.00871531	0.0810522	-0.0723369	-481.467	CHH	ENSMUSG00000038349.10	intron	Plcl1	phospholipase C-like 1 [Source:MGI Symbol;Acc:MGI:3036262]
chr1	57002426	57002683	258	84	0.00723607	0.0722483	-0.0650123	-413.934	CHH	ENSMUSG00000087022.4	intron	9130024F11Rik	RIKEN cDNA 9130024F11 gene [Source:MGI Symbol;Acc:MGI:1926150]
chr1	57002426	57002683	258	84	0.00723607	0.0722483	-0.0650123	-413.934	CHH	ENSMUSG00000087022.4	exon	9130024F11Rik	RIKEN cDNA 9130024F11 gene [Source:MGI Symbol;Acc:MGI:1926150]
chr1	58278052	58278250	199	77	0.00566091	0.0583052	-0.0526443	-363.738	CHH	ENSMUSG00000089822.1	intron	Gm15759	predicted gene 15759 [Source:MGI Symbol;Acc:MGI:3783202]
chr1	58278052	58278250	199	77	0.00566091	0.0583052	-0.0526443	-363.738	CHH	ENSMUSG00000079554.2	promoter	Aox2	aldehyde oxidase 2 [Source:MGI Symbol;Acc:MGI:3529596]
chr1	58401826	58401917	92	8	0.622745	0.155849	0.466895	46.4247	CG	ENSMUSG00000051223.14	intron	Bzw1	basic leucine zipper and W2 domains 1 [Source:MGI Symbol;Acc:MGI:1914132]
chr1	58511661	58511876	216	75	0.00630259	0.0704067	-0.0641041	-349.313	CHH	ENSMUSG00000085054.2	exon	Gm15834	predicted gene 15834 [Source:MGI Symbol;Acc:MGI:3802168]
chr1	58511661	58511876	216	75	0.00630259	0.0704067	-0.0641041	-349.313	CHH	ENSMUSG00000085054.2	intron	Gm15834	predicted gene 15834 [Source:MGI Symbol;Acc:MGI:3802168]
chr1	58668249	58668489	241	87	0.00600965	0.0784528	-0.0724432	-472.132	CHH	ENSMUSG00000047528.13	intron	Als2cr12	amyotrophic lateral sclerosis 2 chromosome region 12 [Source:MGI Symbol;Acc:MGI:1918359]
chr1	58668318	58668425	108	23	0.00360884	0.0918061	-0.0881973	-96.6528	CHG	ENSMUSG00000047528.13	intron	Als2cr12	amyotrophic lateral sclerosis 2 chromosome region 12 [Source:MGI Symbol;Acc:MGI:1918359]
chr1	58903708	58903949	242	97	0.0068851	0.0728803	-0.0659952	-479.644	CHH	ENSMUSG00000026028.12	exon	Trak2	trafficking protein, kinesin binding 2 [Source:MGI Symbol;Acc:MGI:1918077]
chr1	58903708	58903949	242	97	0.0068851	0.0728803	-0.0659952	-479.644	CHH	ENSMUSG00000026028.12	utr3	Trak2	trafficking protein, kinesin binding 2 [Source:MGI Symbol;Acc:MGI:1918077]
chr1	58961158	58961241	84	7	0.589989	0.239556	0.350433	31.375	CG	ENSMUSG00000026028.12	intron	Trak2	trafficking protein, kinesin binding 2 [Source:MGI Symbol;Acc:MGI:1918077]
chr1	59151168	59151242	75	6	0.656118	0.169351	0.486767	36.9265	CG	ENSMUSG00000079550.9	intron	Mpp4	membrane protein, palmitoylated 4 (MAGUK p55 subfamily member 4) [Source:MGI Symbol;Acc:MGI:2386681]
chr1	59151168	59151242	75	6	0.656118	0.169351	0.486767	36.9265	CG	ENSMUSG00000079550.9	promoter	Mpp4	membrane protein, palmitoylated 4 (MAGUK p55 subfamily member 4) [Source:MGI Symbol;Acc:MGI:2386681]
chr1	59151168	59151242	75	6	0.656118	0.169351	0.486767	36.9265	CG	ENSMUSG00000101586.1	exon	Gm29017	predicted gene 29017 [Source:MGI Symbol;Acc:MGI:5579723]
chr1	59151168	59151242	75	6	0.656118	0.169351	0.486767	36.9265	CG	ENSMUSG00000101586.1	intron	Gm29017	predicted gene 29017 [Source:MGI Symbol;Acc:MGI:5579723]
chr1	59561436	59561667	232	89	0.00869256	0.081517	-0.0728244	-494.722	CHH	ENSMUSG00000047361.16	intron	Gm973	predicted gene 973 [Source:MGI Symbol;Acc:MGI:2685819]
chr1	59628467	59628715	249	75	0.00772009	0.0826864	-0.0749663	-380.978	CHH	ENSMUSG00000026021.15	intron	Sumo1	small ubiquitin-like modifier 1 [Source:MGI Symbol;Acc:MGI:1197010]
chr1	59628467	59628715	249	75	0.00772009	0.0826864	-0.0749663	-380.978	CHH	ENSMUSG00000047361.16	intron	Gm973	predicted gene 973 [Source:MGI Symbol;Acc:MGI:2685819]
chr1	59628467	59628715	249	75	0.00772009	0.0826864	-0.0749663	-380.978	CHH	ENSMUSG00000047361.16	promoter	Gm973	predicted gene 973 [Source:MGI Symbol;Acc:MGI:2685819]
chr1	60092518	60092925	408	144	0.00901892	0.0758118	-0.0667929	-731.86	CHH	ENSMUSG00000026019.15	intron	Wdr12	WD repeat domain 12 [Source:MGI Symbol;Acc:MGI:1927241]
chr1	60294588	60294655	68	5	0.832151	0.419208	0.412943	25.6171	CG	ENSMUSG00000073664.11	intron	Nbeal1	neurobeachin like 1 [Source:MGI Symbol;Acc:MGI:2444343]
chr1	60443953	60444110	158	61	0.00305378	0.0907912	-0.0877375	-352.236	CHH	ENSMUSG00000026782.15	intron	Abi2	abl-interactor 2 [Source:MGI Symbol;Acc:MGI:106913]
chr1	60443953	60444110	158	61	0.00305378	0.0907912	-0.0877375	-352.236	CHH	ENSMUSG00000026782.15	exon	Abi2	abl-interactor 2 [Source:MGI Symbol;Acc:MGI:106913]
chr1	60447261	60447353	93	12	0.700794	0.905865	-0.205071	-52.9404	CG	ENSMUSG00000026782.15	intron	Abi2	abl-interactor 2 [Source:MGI Symbol;Acc:MGI:106913]
chr1	60447261	60447353	93	12	0.700794	0.905865	-0.205071	-52.9404	CG	ENSMUSG00000026782.15	exon	Abi2	abl-interactor 2 [Source:MGI Symbol;Acc:MGI:106913]
chr1	60547939	60548152	214	68	0.0106459	0.0846593	-0.0740135	-360.408	CHH	ENSMUSG00000026014.15	intron	Raph1	Ras association (RalGDS/AF-6) and pleckstrin homology domains 1 [Source:MGI Symbol;Acc:MGI:1924550]
chr1	60547939	60548152	214	68	0.0106459	0.0846593	-0.0740135	-360.408	CHH	ENSMUSG00000026014.15	utr5	Raph1	Ras association (RalGDS/AF-6) and pleckstrin homology domains 1 [Source:MGI Symbol;Acc:MGI:1924550]
chr1	62720584	62720634	51	5	0.881101	0.587058	0.294043	22.4704	CG	ENSMUSG00000025969.15	intron	Nrp2	neuropilin 2 [Source:MGI Symbol;Acc:MGI:1100492]
chr1	63203476	63203774	299	128	0.00813036	0.0784177	-0.0702873	-687.673	CHH	ENSMUSG00000046856.13	intron	Gpr1	G protein-coupled receptor 1 [Source:MGI Symbol;Acc:MGI:2385324]
chr1	63203476	63203774	299	128	0.00813036	0.0784177	-0.0702873	-687.673	CHH	ENSMUSG00000086730.2	intron	Platr12	pluripotency associated transcript 12 [Source:MGI Symbol;Acc:MGI:3651341]
chr16	31428653	31430347	1695	245	0.47463	0.122895	0.351736	1964.15	CG	ENSMUSG00000046598.15	intron	Bdh1	3-hydroxybutyrate dehydrogenase, type 1 [Source:MGI Symbol;Acc:MGI:1919161]
chr16	31428653	31430347	1695	245	0.47463	0.122895	0.351736	1964.15	CG	ENSMUSG00000046598.15	promoter	Bdh1	3-hydroxybutyrate dehydrogenase, type 1 [Source:MGI Symbol;Acc:MGI:1919161]
chr16	31428653	31430347	1695	245	0.47463	0.122895	0.351736	1964.15	CG	ENSMUSG00000086645.2	exon	Gm15743	predicted gene 15743 [Source:MGI Symbol;Acc:MGI:3783185]
chr1	64790170	64790395	226	91	0.010489	0.0786499	-0.0681609	-492.351	CHH	ENSMUSG00000051344.13	intron	Plekhm3	pleckstrin homology domain containing, family M, member 3 [Source:MGI Symbol;Acc:MGI:2443627]
chr1	64790170	64790395	226	91	0.010489	0.0786499	-0.0681609	-492.351	CHH	ENSMUSG00000051344.13	utr3	Plekhm3	pleckstrin homology domain containing, family M, member 3 [Source:MGI Symbol;Acc:MGI:2443627]
chr1	64790170	64790395	226	91	0.010489	0.0786499	-0.0681609	-492.351	CHH	ENSMUSG00000051344.13	exon	Plekhm3	pleckstrin homology domain containing, family M, member 3 [Source:MGI Symbol;Acc:MGI:2443627]
chr1	64876620	64876680	61	6	0.918138	0.537603	0.380536	30.409	CG	ENSMUSG00000051344.13	intron	Plekhm3	pleckstrin homology domain containing, family M, member 3 [Source:MGI Symbol;Acc:MGI:2443627]
chr1	65019084	65019263	180	73	0.00440525	0.0660595	-0.0616542	-354.803	CHH	ENSMUSG00000025955.13	intron	Akr1cl	aldo-keto reductase family 1, member C-like [Source:MGI Symbol;Acc:MGI:1918111]
chr1	67024725	67024883	159	71	0.00824186	0.068524	-0.0602821	-370.4	CHH	ENSMUSG00000026000.16	intron	Lancl1	LanC (bacterial lantibiotic synthetase component C)-like 1 [Source:MGI Symbol;Acc:MGI:1336997]
chr1	67168132	67168275	144	63	0.00796009	0.102733	-0.094773	-369.433	CHH	ENSMUSG00000025991.8	intron	Cps1	carbamoyl-phosphate synthetase 1 [Source:MGI Symbol;Acc:MGI:891996]
chr1	67168132	67168275	144	63	0.00796009	0.102733	-0.094773	-369.433	CHH	ENSMUSG00000025991.8	exon	Cps1	carbamoyl-phosphate synthetase 1 [Source:MGI Symbol;Acc:MGI:891996]
chr1	68343571	68343901	331	107	0.00667075	0.061567	-0.0548963	-461.042	CHH	ENSMUSG00000062209.15	intron	Erbb4	erb-b2 receptor tyrosine kinase 4 [Source:MGI Symbol;Acc:MGI:104771]
chr1	68343571	68343901	331	107	0.00667075	0.061567	-0.0548963	-461.042	CHH	ENSMUSG00000062209.15	exon	Erbb4	erb-b2 receptor tyrosine kinase 4 [Source:MGI Symbol;Acc:MGI:104771]
chr16	31428653	31430347	1695	245	0.47463	0.122895	0.351736	1964.15	CG	ENSMUSG00000086645.2	promoter	Gm15743	predicted gene 15743 [Source:MGI Symbol;Acc:MGI:3783185]
chr16	31428653	31430347	1695	245	0.47463	0.122895	0.351736	1964.15	CG	ENSMUSG00000046598.15	exon	Bdh1	3-hydroxybutyrate dehydrogenase, type 1 [Source:MGI Symbol;Acc:MGI:1919161]
chr1	69524837	69525080	244	88	0.00281194	0.094205	-0.091393	-543.863	CHH	ENSMUSG00000101156.1	intron	Gm29114	predicted gene 29114 [Source:MGI Symbol;Acc:MGI:5579820]
chr1	69963070	69963323	254	73	0.00335163	0.0811432	-0.0777915	-396.308	CHH	ENSMUSG00000053153.14	intron	Spag16	sperm associated antigen 16 [Source:MGI Symbol;Acc:MGI:1913972]
chr1	69963164	69963216	53	5	0.000428811	0.0749823	-0.0745535	-18.7355	CHG	ENSMUSG00000053153.14	intron	Spag16	sperm associated antigen 16 [Source:MGI Symbol;Acc:MGI:1913972]
chr1	70243458	70243855	398	164	0.00285925	0.071866	-0.0690067	-923.426	CHH	ENSMUSG00000053153.14	intron	Spag16	sperm associated antigen 16 [Source:MGI Symbol;Acc:MGI:1913972]
chr1	70356017	70356224	208	72	0.0024327	0.0737768	-0.0713441	-400.968	CHH	ENSMUSG00000053153.14	intron	Spag16	sperm associated antigen 16 [Source:MGI Symbol;Acc:MGI:1913972]
chr1	71598475	71598530	56	14	0.853071	0.621847	0.231224	62.7317	CG	ENSMUSG00000026193.15	intron	Fn1	fibronectin 1 [Source:MGI Symbol;Acc:MGI:95566]
chr1	71614986	71615115	130	12	0.74221	0.32564	0.41657	68.2018	CG	ENSMUSG00000026193.15	intron	Fn1	fibronectin 1 [Source:MGI Symbol;Acc:MGI:95566]
chr1	71630205	71630285	81	8	0.881611	0.599805	0.281806	39.8095	CG	ENSMUSG00000026193.15	utr3	Fn1	fibronectin 1 [Source:MGI Symbol;Acc:MGI:95566]
chr1	71630205	71630285	81	8	0.881611	0.599805	0.281806	39.8095	CG	ENSMUSG00000026193.15	intron	Fn1	fibronectin 1 [Source:MGI Symbol;Acc:MGI:95566]
chr1	71634103	71634335	233	93	0.00615264	0.136917	-0.130764	-660.239	CHH	ENSMUSG00000026193.15	intron	Fn1	fibronectin 1 [Source:MGI Symbol;Acc:MGI:95566]
chr1	71641849	71641954	106	12	0.873805	0.566048	0.307757	59.7293	CG	ENSMUSG00000026193.15	promoter	Fn1	fibronectin 1 [Source:MGI Symbol;Acc:MGI:95566]
chr1	71641849	71641954	106	12	0.873805	0.566048	0.307757	59.7293	CG	ENSMUSG00000026193.15	intron	Fn1	fibronectin 1 [Source:MGI Symbol;Acc:MGI:95566]
chr1	71641849	71641954	106	12	0.873805	0.566048	0.307757	59.7293	CG	ENSMUSG00000026193.15	exon	Fn1	fibronectin 1 [Source:MGI Symbol;Acc:MGI:95566]
chr1	71642940	71643128	189	18	0.860913	0.491238	0.369675	107.349	CG	ENSMUSG00000026193.15	promoter	Fn1	fibronectin 1 [Source:MGI Symbol;Acc:MGI:95566]
chr1	71642940	71643128	189	18	0.860913	0.491238	0.369675	107.349	CG	ENSMUSG00000026193.15	intron	Fn1	fibronectin 1 [Source:MGI Symbol;Acc:MGI:95566]
chr1	71642940	71643128	189	18	0.860913	0.491238	0.369675	107.349	CG	ENSMUSG00000026193.15	exon	Fn1	fibronectin 1 [Source:MGI Symbol;Acc:MGI:95566]
chr1	71643786	71643944	159	11	0.883334	0.586644	0.29669	51.3324	CG	ENSMUSG00000026193.15	intron	Fn1	fibronectin 1 [Source:MGI Symbol;Acc:MGI:95566]
chr16	31428653	31430347	1695	245	0.47463	0.122895	0.351736	1964.15	CG	ENSMUSG00000046598.15	utr5	Bdh1	3-hydroxybutyrate dehydrogenase, type 1 [Source:MGI Symbol;Acc:MGI:1919161]
chr16	31428653	31430347	1695	245	0.47463	0.122895	0.351736	1964.15	CG	ENSMUSG00000086645.2	TSS	Gm15743	predicted gene 15743 [Source:MGI Symbol;Acc:MGI:3783185]
chr1	72263527	72263596	70	8	0.800538	0.37925	0.421288	41.7906	CG	ENSMUSG00000026189.13	intron	Pecr	peroxisomal trans-2-enoyl-CoA reductase [Source:MGI Symbol;Acc:MGI:2148199]
chr1	72682696	72682908	213	73	0.00269878	0.0648572	-0.0621584	-379.989	CHH	ENSMUSG00000039342.5	intron	Ankar	ankyrin and armadillo repeat containing [Source:MGI Symbol;Acc:MGI:2442559]
chr1	72712422	72712488	67	13	0.494126	0.19914	0.294986	57.4095	CG	ENSMUSG00000046330.10	exon	Rpl37a	ribosomal protein L37a [Source:MGI Symbol;Acc:MGI:98068]
chr1	72712422	72712488	67	13	0.494126	0.19914	0.294986	57.4095	CG	ENSMUSG00000046330.10	intron	Rpl37a	ribosomal protein L37a [Source:MGI Symbol;Acc:MGI:98068]
chr1	73003218	73003440	223	82	0.00731403	0.072655	-0.065341	-411.195	CHH	ENSMUSG00000101968.6	intron	1700027A15Rik	RIKEN cDNA 1700027A15 gene [Source:MGI Symbol;Acc:MGI:1916699]
chr1	73394688	73394887	200	66	0.00626426	0.0814364	-0.0751721	-350.979	CHH	ENSMUSG00000099877.6	intron	Pinc	pregnancy induced noncoding RNA [Source:MGI Symbol;Acc:MGI:3623820]
chr1	73535407	73535745	339	108	0.00604203	0.0809545	-0.0749125	-588.56	CHH	ENSMUSG00000100429.1	intron	Gm29186	predicted gene 29186 [Source:MGI Symbol;Acc:MGI:5579892]
chr1	73948122	73948211	90	9	0.839308	0.464848	0.37446	47.6756	CG	ENSMUSG00000055322.15	intron	Tns1	tensin 1 [Source:MGI Symbol;Acc:MGI:104552]
chr1	73963622	73963826	205	74	0.0117942	0.123818	-0.112023	-485.473	CHH	ENSMUSG00000055322.15	intron	Tns1	tensin 1 [Source:MGI Symbol;Acc:MGI:104552]
chr1	73963622	73963826	205	74	0.0117942	0.123818	-0.112023	-485.473	CHH	ENSMUSG00000055322.15	promoter	Tns1	tensin 1 [Source:MGI Symbol;Acc:MGI:104552]
chr1	73968994	73969157	164	77	0.0145844	0.0823236	-0.0677391	-385.121	CHH	ENSMUSG00000055322.15	intron	Tns1	tensin 1 [Source:MGI Symbol;Acc:MGI:104552]
chr1	74098280	74098374	95	16	0.438197	0.171672	0.266525	86.5688	CG	ENSMUSG00000055322.15	intron	Tns1	tensin 1 [Source:MGI Symbol;Acc:MGI:104552]
chr1	74098280	74098374	95	16	0.438197	0.171672	0.266525	86.5688	CG	ENSMUSG00000055322.15	promoter	Tns1	tensin 1 [Source:MGI Symbol;Acc:MGI:104552]
chr1	74206552	74206817	266	106	0.00976439	0.0929357	-0.0831713	-611.54	CHH	ENSMUSG00000087820.1	TES	Mir1928	microRNA 1928 [Source:MGI Symbol;Acc:MGI:3836960]
chr1	74206552	74206817	266	106	0.00976439	0.0929357	-0.0831713	-611.54	CHH	ENSMUSG00000087820.1	exon	Mir1928	microRNA 1928 [Source:MGI Symbol;Acc:MGI:3836960]
chr1	74206552	74206817	266	106	0.00976439	0.0929357	-0.0831713	-611.54	CHH	ENSMUSG00000087820.1	TSS	Mir1928	microRNA 1928 [Source:MGI Symbol;Acc:MGI:3836960]
chr1	74206552	74206817	266	106	0.00976439	0.0929357	-0.0831713	-611.54	CHH	ENSMUSG00000087820.1	promoter	Mir1928	microRNA 1928 [Source:MGI Symbol;Acc:MGI:3836960]
chr1	74295389	74295585	197	79	0.00744905	0.0800674	-0.0726184	-441.665	CHH	ENSMUSG00000026179.14	intron	Pnkd	paroxysmal nonkinesiogenic dyskinesia [Source:MGI Symbol;Acc:MGI:1930773]
chr1	74295389	74295585	197	79	0.00744905	0.0800674	-0.0726184	-441.665	CHH	ENSMUSG00000099931.1	promoter	Gm29358	predicted gene 29358 [Source:MGI Symbol;Acc:MGI:5580064]
chr1	74295389	74295585	197	79	0.00744905	0.0800674	-0.0726184	-441.665	CHH	ENSMUSG00000006301.17	exon	Tmbim1	transmembrane BAX inhibitor motif containing 1 [Source:MGI Symbol;Acc:MGI:1916910]
chr1	74295389	74295585	197	79	0.00744905	0.0800674	-0.0726184	-441.665	CHH	ENSMUSG00000006301.17	utr5	Tmbim1	transmembrane BAX inhibitor motif containing 1 [Source:MGI Symbol;Acc:MGI:1916910]
chr1	74295389	74295585	197	79	0.00744905	0.0800674	-0.0726184	-441.665	CHH	ENSMUSG00000006301.17	intron	Tmbim1	transmembrane BAX inhibitor motif containing 1 [Source:MGI Symbol;Acc:MGI:1916910]
chr1	74390210	74390277	68	17	0.334337	0.131031	0.203307	78.1993	CG	ENSMUSG00000026176.13	promoter	Ctdsp1	CTD (carboxy-terminal domain, RNA polymerase II, polypeptide A) small phosphatase 1 [Source:MGI Symbol;Acc:MGI:2654470]
chr1	74393414	74393547	134	11	0.423042	0.122376	0.300665	50.1294	CG	ENSMUSG00000065468.1	promoter	Mir26b	microRNA 26b [Source:MGI Symbol;Acc:MGI:2676901]
chr1	74393414	74393547	134	11	0.423042	0.122376	0.300665	50.1294	CG	ENSMUSG00000026176.13	exon	Ctdsp1	CTD (carboxy-terminal domain, RNA polymerase II, polypeptide A) small phosphatase 1 [Source:MGI Symbol;Acc:MGI:2654470]
chr1	74393414	74393547	134	11	0.423042	0.122376	0.300665	50.1294	CG	ENSMUSG00000026176.13	intron	Ctdsp1	CTD (carboxy-terminal domain, RNA polymerase II, polypeptide A) small phosphatase 1 [Source:MGI Symbol;Acc:MGI:2654470]
chr1	74419537	74419593	57	5	0.781047	0.448912	0.332135	21.0738	CG	ENSMUSG00000026175.12	intron	Vil1	villin 1 [Source:MGI Symbol;Acc:MGI:98930]
chr1	74419537	74419593	57	5	0.781047	0.448912	0.332135	21.0738	CG	ENSMUSG00000026175.12	promoter	Vil1	villin 1 [Source:MGI Symbol;Acc:MGI:98930]
chr1	74419537	74419593	57	5	0.781047	0.448912	0.332135	21.0738	CG	ENSMUSG00000026175.12	exon	Vil1	villin 1 [Source:MGI Symbol;Acc:MGI:98930]
chr1	74587879	74588222	344	134	0.00290118	0.0743105	-0.0714093	-727.379	CHH	ENSMUSG00000026172.12	promoter	Bcs1l	BCS1-like (yeast) [Source:MGI Symbol;Acc:MGI:1914071]
chr1	74587879	74588222	344	134	0.00290118	0.0743105	-0.0714093	-727.379	CHH	ENSMUSG00000093155.1	promoter	Gm25035	predicted gene, 25035 [Source:MGI Symbol;Acc:MGI:5454812]
chr1	74587879	74588222	344	134	0.00290118	0.0743105	-0.0714093	-727.379	CHH	ENSMUSG00000026135.17	exon	Zfp142	zinc finger protein 142 [Source:MGI Symbol;Acc:MGI:1924514]
chr1	74587879	74588222	344	134	0.00290118	0.0743105	-0.0714093	-727.379	CHH	ENSMUSG00000026135.17	utr5	Zfp142	zinc finger protein 142 [Source:MGI Symbol;Acc:MGI:1924514]
chr1	74587879	74588222	344	134	0.00290118	0.0743105	-0.0714093	-727.379	CHH	ENSMUSG00000026135.17	intron	Zfp142	zinc finger protein 142 [Source:MGI Symbol;Acc:MGI:1924514]
chr1	74587879	74588222	344	134	0.00290118	0.0743105	-0.0714093	-727.379	CHH	ENSMUSG00000026135.17	promoter	Zfp142	zinc finger protein 142 [Source:MGI Symbol;Acc:MGI:1924514]
chr1	74611527	74611798	272	89	0.0072132	0.0825802	-0.075367	-480.695	CHH	ENSMUSG00000033276.18	exon	Stk36	serine/threonine kinase 36 [Source:MGI Symbol;Acc:MGI:1920831]
chr1	74611527	74611798	272	89	0.0072132	0.0825802	-0.075367	-480.695	CHH	ENSMUSG00000033276.18	intron	Stk36	serine/threonine kinase 36 [Source:MGI Symbol;Acc:MGI:1920831]
chr1	74622267	74622333	67	19	0.0548416	0.00296549	0.0518761	76.1841	CHG	ENSMUSG00000033276.18	intron	Stk36	serine/threonine kinase 36 [Source:MGI Symbol;Acc:MGI:1920831]
chr1	74622267	74622333	67	19	0.0548416	0.00296549	0.0518761	76.1841	CHG	ENSMUSG00000033276.18	promoter	Stk36	serine/threonine kinase 36 [Source:MGI Symbol;Acc:MGI:1920831]
chr1	74622267	74622333	67	19	0.0548416	0.00296549	0.0518761	76.1841	CHG	ENSMUSG00000033276.18	exon	Stk36	serine/threonine kinase 36 [Source:MGI Symbol;Acc:MGI:1920831]
chr1	74737576	74737744	169	13	0.724471	0.33309	0.391381	72.3885	CG	ENSMUSG00000026170.6	exon	Cyp27a1	cytochrome P450, family 27, subfamily a, polypeptide 1 [Source:MGI Symbol;Acc:MGI:88594]
chr1	74737576	74737744	169	13	0.724471	0.33309	0.391381	72.3885	CG	ENSMUSG00000026170.6	utr3	Cyp27a1	cytochrome P450, family 27, subfamily a, polypeptide 1 [Source:MGI Symbol;Acc:MGI:88594]
chr1	74743304	74743508	205	81	0.0095242	0.0844055	-0.0748813	-414.687	CHH	ENSMUSG00000006542.13	intron	Prkag3	protein kinase, AMP-activated, gamma 3 non-catalytic subunit [Source:MGI Symbol;Acc:MGI:1891343]
chr1	74912548	74912784	237	82	0.00860061	0.0943125	-0.0857119	-441.403	CHH	ENSMUSG00000047021.14	intron	Cfap65	cilia and flagella associated protein 65 [Source:MGI Symbol;Acc:MGI:2444274]
chr1	74928358	74928602	245	96	0.0078502	0.0657997	-0.0579495	-470.723	CHH	ENSMUSG00000047021.14	exon	Cfap65	cilia and flagella associated protein 65 [Source:MGI Symbol;Acc:MGI:2444274]
chr1	74928358	74928602	245	96	0.0078502	0.0657997	-0.0579495	-470.723	CHH	ENSMUSG00000047021.14	intron	Cfap65	cilia and flagella associated protein 65 [Source:MGI Symbol;Acc:MGI:2444274]
chr1	74948086	74948267	182	27	0.599144	0.265745	0.3334	156.123	CG	ENSMUSG00000006538.12	intron	Ihh	Indian hedgehog [Source:MGI Symbol;Acc:MGI:96533]
chr1	74948086	74948267	182	27	0.599144	0.265745	0.3334	156.123	CG	ENSMUSG00000006538.12	exon	Ihh	Indian hedgehog [Source:MGI Symbol;Acc:MGI:96533]
chr1	75011546	75011723	178	64	0.00918862	0.0907644	-0.0815758	-353.37	CHH	ENSMUSG00000026162.7	intron	Nhej1	nonhomologous end-joining factor 1 [Source:MGI Symbol;Acc:MGI:1922820]
chr1	75026617	75026889	273	96	0.00926081	0.12515	-0.115889	-581.859	CHH	ENSMUSG00000026162.7	intron	Nhej1	nonhomologous end-joining factor 1 [Source:MGI Symbol;Acc:MGI:1922820]
chr1	75209431	75209492	62	7	0.309517	0.100617	0.2089	33.0905	CG	ENSMUSG00000026201.12	promoter	Stk16	serine/threonine kinase 16 [Source:MGI Symbol;Acc:MGI:1313271]
chr1	75209431	75209492	62	7	0.309517	0.100617	0.2089	33.0905	CG	ENSMUSG00000026200.13	exon	Glb1l	galactosidase, beta 1-like [Source:MGI Symbol;Acc:MGI:1921827]
chr1	75209431	75209492	62	7	0.309517	0.100617	0.2089	33.0905	CG	ENSMUSG00000026200.13	promoter	Glb1l	galactosidase, beta 1-like [Source:MGI Symbol;Acc:MGI:1921827]
chr1	75209431	75209492	62	7	0.309517	0.100617	0.2089	33.0905	CG	ENSMUSG00000026200.13	utr5	Glb1l	galactosidase, beta 1-like [Source:MGI Symbol;Acc:MGI:1921827]
chr1	75234735	75234947	213	72	0.00722496	0.0837667	-0.0765418	-420.494	CHH	ENSMUSG00000026203.16	promoter	Dnajb2	DnaJ heat shock protein family (Hsp40) member B2 [Source:MGI Symbol;Acc:MGI:1928739]
chr1	75264010	75264248	239	74	0.00850053	0.128637	-0.120136	-423.511	CHH	ENSMUSG00000026204.15	intron	Ptprn	protein tyrosine phosphatase, receptor type, N [Source:MGI Symbol;Acc:MGI:102765]
chr1	75264010	75264248	239	74	0.00850053	0.128637	-0.120136	-423.511	CHH	ENSMUSG00000026204.15	promoter	Ptprn	protein tyrosine phosphatase, receptor type, N [Source:MGI Symbol;Acc:MGI:102765]
chr1	75264010	75264248	239	74	0.00850053	0.128637	-0.120136	-423.511	CHH	ENSMUSG00000026204.15	exon	Ptprn	protein tyrosine phosphatase, receptor type, N [Source:MGI Symbol;Acc:MGI:102765]
chr1	75264010	75264248	239	74	0.00850053	0.128637	-0.120136	-423.511	CHH	ENSMUSG00000026204.15	utr5	Ptprn	protein tyrosine phosphatase, receptor type, N [Source:MGI Symbol;Acc:MGI:102765]
chr1	75360112	75360468	357	127	0.00511288	0.0777414	-0.0726285	-682.203	CHH	ENSMUSG00000026208.9	promoter	Des	desmin [Source:MGI Symbol;Acc:MGI:94885]
chr1	75360112	75360468	357	127	0.00511288	0.0777414	-0.0726285	-682.203	CHH	ENSMUSG00000026208.9	TSS	Des	desmin [Source:MGI Symbol;Acc:MGI:94885]
chr1	75360112	75360468	357	127	0.00511288	0.0777414	-0.0726285	-682.203	CHH	ENSMUSG00000026208.9	utr5	Des	desmin [Source:MGI Symbol;Acc:MGI:94885]
chr1	75360112	75360468	357	127	0.00511288	0.0777414	-0.0726285	-682.203	CHH	ENSMUSG00000026208.9	exon	Des	desmin [Source:MGI Symbol;Acc:MGI:94885]
chr1	75482848	75482943	96	16	0.352755	0.640677	-0.287922	-85.064	CG	ENSMUSG00000026211.17	intron	Obsl1	obscurin-like 1 [Source:MGI Symbol;Acc:MGI:2138628]
chr1	75482848	75482943	96	16	0.352755	0.640677	-0.287922	-85.064	CG	ENSMUSG00000051703.14	exon	Tmem198	transmembrane protein 198 [Source:MGI Symbol;Acc:MGI:2443133]
chr1	75487769	75488029	261	52	0.107493	0.294573	-0.187081	-275.549	CG	ENSMUSG00000026211.17	promoter	Obsl1	obscurin-like 1 [Source:MGI Symbol;Acc:MGI:2138628]
chr1	75487769	75488029	261	52	0.107493	0.294573	-0.187081	-275.549	CG	ENSMUSG00000026211.17	exon	Obsl1	obscurin-like 1 [Source:MGI Symbol;Acc:MGI:2138628]
chr1	75487769	75488029	261	52	0.107493	0.294573	-0.187081	-275.549	CG	ENSMUSG00000026211.17	intron	Obsl1	obscurin-like 1 [Source:MGI Symbol;Acc:MGI:2138628]
chr1	76428084	76428493	410	109	0.0088142	0.135471	-0.126657	-610.376	CHH	ENSMUSG00000100827.1	intron	Gm29069	predicted gene 29069 [Source:MGI Symbol;Acc:MGI:5579775]
chr1	76924759	76925008	250	75	0.00675403	0.0795443	-0.0727902	-377.563	CHH	ENSMUSG00000100534.1	intron	Gm816	predicted gene 816 [Source:MGI Symbol;Acc:MGI:2685662]
chr1	78421747	78422031	285	102	0.00729785	0.0618633	-0.0545654	-481.082	CHH	ENSMUSG00000026245.16	intron	Farsb	phenylalanyl-tRNA synthetase, beta subunit [Source:MGI Symbol;Acc:MGI:1346035]
chr17	45644937	45646228	1292	57	0.913928	0.613072	0.300857	325.195	CG	ENSMUSG00000058626.16	intron	Capn11	calpain 11 [Source:MGI Symbol;Acc:MGI:1352490]
chr6	28832069	28833266	1198	241	0.31572	0.0636842	0.252036	1851.01	CG	ENSMUSG00000001424.14	intron	Snd1	staphylococcal nuclease and tudor domain containing 1 [Source:MGI Symbol;Acc:MGI:1929266]
chr6	28832069	28833266	1198	241	0.31572	0.0636842	0.252036	1851.01	CG	ENSMUSG00000049939.6	promoter	Lrrc4	leucine rich repeat containing 4 [Source:MGI Symbol;Acc:MGI:2182081]
chr1	78447240	78447449	210	82	0.00789523	0.0608827	-0.0529874	-381.115	CHH	ENSMUSG00000026245.16	intron	Farsb	phenylalanyl-tRNA synthetase, beta subunit [Source:MGI Symbol;Acc:MGI:1346035]
chr1	78786743	78787022	280	106	0.00780798	0.143742	-0.135934	-757.118	CHH	ENSMUSG00000099377.1	promoter	Gm6159	predicted gene 6159 [Source:MGI Symbol;Acc:MGI:3644323]
chr1	78966819	78966997	179	73	0.00485988	0.0576344	-0.0527746	-363.436	CHH	ENSMUSG00000099706.1	intron	Gm29536	predicted gene 29536 [Source:MGI Symbol;Acc:MGI:5580242]
chr1	78977679	78977878	200	54	0.00306024	0.163893	-0.160833	-362.926	CHH	ENSMUSG00000099706.1	intron	Gm29536	predicted gene 29536 [Source:MGI Symbol;Acc:MGI:5580242]
chr1	79794788	79794843	56	15	0.00848989	0.0708647	-0.0623748	-64.5984	CHG	ENSMUSG00000026249.10	utr3	Serpine2	serine (or cysteine) peptidase inhibitor, clade E, member 2 [Source:MGI Symbol;Acc:MGI:101780]
chr1	79794788	79794843	56	15	0.00848989	0.0708647	-0.0623748	-64.5984	CHG	ENSMUSG00000026249.10	exon	Serpine2	serine (or cysteine) peptidase inhibitor, clade E, member 2 [Source:MGI Symbol;Acc:MGI:101780]
chr1	80607244	80607653	410	127	0.00522712	0.098421	-0.0931939	-663.585	CHH	ENSMUSG00000038608.15	intron	Dock10	dedicator of cytokinesis 10 [Source:MGI Symbol;Acc:MGI:2146320]
chr1	80665166	80665473	308	103	0.00612923	0.0651367	-0.0590074	-462.433	CHH	ENSMUSG00000038608.15	intron	Dock10	dedicator of cytokinesis 10 [Source:MGI Symbol;Acc:MGI:2146320]
chr1	80665166	80665473	308	103	0.00612923	0.0651367	-0.0590074	-462.433	CHH	ENSMUSG00000038608.15	exon	Dock10	dedicator of cytokinesis 10 [Source:MGI Symbol;Acc:MGI:2146320]
chr1	80665166	80665473	308	103	0.00612923	0.0651367	-0.0590074	-462.433	CHH	ENSMUSG00000038608.15	utr5	Dock10	dedicator of cytokinesis 10 [Source:MGI Symbol;Acc:MGI:2146320]
chr1	80665166	80665473	308	103	0.00612923	0.0651367	-0.0590074	-462.433	CHH	ENSMUSG00000038608.15	promoter	Dock10	dedicator of cytokinesis 10 [Source:MGI Symbol;Acc:MGI:2146320]
chr1	81303539	81303728	190	61	0.00690884	0.0930529	-0.0861441	-352.945	CHH	ENSMUSG00000054976.14	intron	Nyap2	neuronal tyrosine-phophorylated phosphoinositide 3-kinase adaptor 2 [Source:MGI Symbol;Acc:MGI:2443135]
chr1	82600833	82600923	91	4	0.988787	0.620368	0.368419	18.6684	CG	ENSMUSG00000079465.8	intron	Col4a3	collagen, type IV, alpha 3 [Source:MGI Symbol;Acc:MGI:104688]
chr1	82925286	82925340	55	17	0.00309354	0.048827	-0.0457335	-70.0345	CHG	ENSMUSG00000113973.1	exon	A030014E15Rik	RIKEN cDNA A030014E15 gene [Source:MGI Symbol;Acc:MGI:1925167]
chr1	83003719	83003915	197	71	0.0029126	0.100385	-0.0974724	-430.032	CHH	ENSMUSG00000101784.1	exon	Gm7553	predicted gene 7553 [Source:MGI Symbol;Acc:MGI:3826364]
chr1	83840433	83840617	185	71	0.00754994	0.0985258	-0.0909758	-402.99	CHH	ENSMUSG00000100580.6	intron	4933436I20Rik	RIKEN cDNA 4933436I20 gene [Source:MGI Symbol;Acc:MGI:1918540]
chr1	84337279	84337586	308	109	0.00546277	0.0755058	-0.070043	-558.838	CHH	ENSMUSG00000045658.16	intron	Pid1	phosphotyrosine interaction domain containing 1 [Source:MGI Symbol;Acc:MGI:2138391]
chr1	84337279	84337586	308	109	0.00546277	0.0755058	-0.070043	-558.838	CHH	ENSMUSG00000045658.16	promoter	Pid1	phosphotyrosine interaction domain containing 1 [Source:MGI Symbol;Acc:MGI:2138391]
chr1	84372743	84373042	300	99	0.00323713	0.0879054	-0.0846682	-539.014	CHH	ENSMUSG00000036766.12	intron	Dner	delta/notch-like EGF repeat containing [Source:MGI Symbol;Acc:MGI:2152889]
chr1	84563115	84563165	51	11	0.00684203	0.0822211	-0.0753791	-46.0356	CHG	ENSMUSG00000036766.12	intron	Dner	delta/notch-like EGF repeat containing [Source:MGI Symbol;Acc:MGI:2152889]
chr1	85047603	85047694	92	13	0.984105	0.830434	0.153671	57.6776	CG	ENSMUSG00000052477.15	intron	C130026I21Rik	RIKEN cDNA C130026I21 gene [Source:MGI Symbol;Acc:MGI:3612702]
chr1	85766578	85766819	242	90	0.00891666	0.0780392	-0.0691225	-477.497	CHH	ENSMUSG00000052760.16	intron	A630001G21Rik	RIKEN cDNA A630001G21 gene [Source:MGI Symbol;Acc:MGI:2443131]
chr1	85906598	85906786	189	73	0.00910363	0.077314	-0.0682104	-373.8	CHH	ENSMUSG00000026223.15	intron	Itm2c	integral membrane protein 2C [Source:MGI Symbol;Acc:MGI:1927594]
chr1	85939549	85939925	377	140	0.00856472	0.173408	-0.164843	-1028.54	CHH	ENSMUSG00000026224.11	intron	4933407L21Rik	RIKEN cDNA 4933407L21 gene [Source:MGI Symbol;Acc:MGI:1918391]
chr1	85939549	85939925	377	140	0.00856472	0.173408	-0.164843	-1028.54	CHH	ENSMUSG00000049608.8	utr3	Gpr55	G protein-coupled receptor 55 [Source:MGI Symbol;Acc:MGI:2685064]
chr1	85939549	85939925	377	140	0.00856472	0.173408	-0.164843	-1028.54	CHH	ENSMUSG00000049608.8	exon	Gpr55	G protein-coupled receptor 55 [Source:MGI Symbol;Acc:MGI:2685064]
chr1	86018956	86019155	200	76	0.00775234	0.0787933	-0.071041	-392.531	CHH	ENSMUSG00000026226.16	intron	Spata3	spermatogenesis associated 3 [Source:MGI Symbol;Acc:MGI:1917310]
chr1	86190199	86190565	367	127	0.010818	0.0816305	-0.0708125	-624.446	CHH	ENSMUSG00000062590.13	intron	Armc9	armadillo repeat containing 9 [Source:MGI Symbol;Acc:MGI:1926045]
chr1	86303011	86303283	273	99	0.00534336	0.078096	-0.0727526	-493.241	CHH	ENSMUSG00000079445.3	promoter	B3gnt7	UDP-GlcNAc:betaGal beta-1,3-N-acetylglucosaminyltransferase 7 [Source:MGI Symbol;Acc:MGI:2384394]
chr1	86303011	86303283	273	99	0.00534336	0.078096	-0.0727526	-493.241	CHH	ENSMUSG00000087538.1	promoter	Gm16341	predicted gene 16341 [Source:MGI Symbol;Acc:MGI:3840137]
chr1	86303011	86303283	273	99	0.00534336	0.078096	-0.0727526	-493.241	CHH	ENSMUSG00000079445.3	exon	B3gnt7	UDP-GlcNAc:betaGal beta-1,3-N-acetylglucosaminyltransferase 7 [Source:MGI Symbol;Acc:MGI:2384394]
chr1	86303011	86303283	273	99	0.00534336	0.078096	-0.0727526	-493.241	CHH	ENSMUSG00000099644.1	TES	Gm28626	predicted gene 28626 [Source:MGI Symbol;Acc:MGI:5579332]
chr1	86303011	86303283	273	99	0.00534336	0.078096	-0.0727526	-493.241	CHH	ENSMUSG00000099644.1	exon	Gm28626	predicted gene 28626 [Source:MGI Symbol;Acc:MGI:5579332]
chr1	86303011	86303283	273	99	0.00534336	0.078096	-0.0727526	-493.241	CHH	ENSMUSG00000079445.3	utr5	B3gnt7	UDP-GlcNAc:betaGal beta-1,3-N-acetylglucosaminyltransferase 7 [Source:MGI Symbol;Acc:MGI:2384394]
chr1	86472289	86472454	166	29	0.264503	0.063175	0.201328	166.853	CG	ENSMUSG00000101328.1	promoter	Rpl30-ps6	ribosomal protein L30, pseudogene 6 [Source:MGI Symbol;Acc:MGI:3642608]
chr1	86819618	86819880	263	96	0.0109663	0.0795774	-0.0686111	-483.48	CHH	ENSMUSG00000053333.15	intron	Dis3l2	DIS3 like 3'-5' exoribonuclease 2 [Source:MGI Symbol;Acc:MGI:2442555]
chr1	86984332	86984594	263	98	0.00172637	0.0731541	-0.0714277	-544.294	CHH	ENSMUSG00000099401.1	intron	Gm28375	predicted gene 28375 [Source:MGI Symbol;Acc:MGI:5579081]
chr1	86984332	86984594	263	98	0.00172637	0.0731541	-0.0714277	-544.294	CHH	ENSMUSG00000053333.15	intron	Dis3l2	DIS3 like 3'-5' exoribonuclease 2 [Source:MGI Symbol;Acc:MGI:2442555]
chr1	87079311	87079408	98	11	0.787319	0.462457	0.324862	54.7102	CG	ENSMUSG00000101625.1	promoter	Gm29371	predicted gene 29371 [Source:MGI Symbol;Acc:MGI:5580077]
chr1	87190792	87191114	323	131	0.00491822	0.104843	-0.0999251	-836.737	CHH	ENSMUSG00000026251.13	promoter	Chrnd	cholinergic receptor, nicotinic, delta polypeptide [Source:MGI Symbol;Acc:MGI:87893]
chr1	87190792	87191114	323	131	0.00491822	0.104843	-0.0999251	-836.737	CHH	ENSMUSG00000026251.13	intron	Chrnd	cholinergic receptor, nicotinic, delta polypeptide [Source:MGI Symbol;Acc:MGI:87893]
chr1	87190792	87191114	323	131	0.00491822	0.104843	-0.0999251	-836.737	CHH	ENSMUSG00000026251.13	exon	Chrnd	cholinergic receptor, nicotinic, delta polypeptide [Source:MGI Symbol;Acc:MGI:87893]
chr1	87190792	87191114	323	131	0.00491822	0.104843	-0.0999251	-836.737	CHH	ENSMUSG00000026251.13	utr5	Chrnd	cholinergic receptor, nicotinic, delta polypeptide [Source:MGI Symbol;Acc:MGI:87893]
chr1	87229392	87229572	181	68	0.0076641	0.0729986	-0.0653345	-355.757	CHH	ENSMUSG00000026254.17	intron	Eif4e2	eukaryotic translation initiation factor 4E member 2 [Source:MGI Symbol;Acc:MGI:1914440]
chr1	87264488	87264669	182	37	0.00984974	0.157571	-0.147722	-185.478	CHG	ENSMUSG00000026255.15	exon	Efhd1	EF hand domain containing 1 [Source:MGI Symbol;Acc:MGI:1921607]
chr1	87264488	87264669	182	37	0.00984974	0.157571	-0.147722	-185.478	CHG	ENSMUSG00000089821.1	exon	Efhd1os	EF hand domain containing 1, opposite strand [Source:MGI Symbol;Acc:MGI:4413444]
chr1	87428541	87428744	204	67	0.0102995	0.104302	-0.0940028	-372.044	CHH	ENSMUSG00000048000.15	intron	Gigyf2	GRB10 interacting GYF protein 2 [Source:MGI Symbol;Acc:MGI:2138584]
chr1	87428541	87428744	204	67	0.0102995	0.104302	-0.0940028	-372.044	CHH	ENSMUSG00000048000.15	exon	Gigyf2	GRB10 interacting GYF protein 2 [Source:MGI Symbol;Acc:MGI:2138584]
chr14	20694908	20695897	990	214	0.552149	0.256614	0.295535	1525.63	CG	ENSMUSG00000097577.2	intron	6230400D17Rik	RIKEN cDNA 6230400D17 gene [Source:MGI Symbol;Acc:MGI:1923383]
chr14	20694908	20695897	990	214	0.552149	0.256614	0.295535	1525.63	CG	ENSMUSG00000039357.2	promoter	Fut11	fucosyltransferase 11 [Source:MGI Symbol;Acc:MGI:1920318]
chr14	20694908	20695897	990	214	0.552149	0.256614	0.295535	1525.63	CG	ENSMUSG00000039357.2	TSS	Fut11	fucosyltransferase 11 [Source:MGI Symbol;Acc:MGI:1920318]
chr1	87504978	87505086	109	7	0.797974	0.411692	0.386283	34.8881	CG	ENSMUSG00000026259.14	intron	Ngef	neuronal guanine nucleotide exchange factor [Source:MGI Symbol;Acc:MGI:1858414]
chr1	87510023	87510213	191	38	0.547984	0.215399	0.332586	255.759	CG	ENSMUSG00000026259.14	intron	Ngef	neuronal guanine nucleotide exchange factor [Source:MGI Symbol;Acc:MGI:1858414]
chr1	87510023	87510213	191	38	0.547984	0.215399	0.332586	255.759	CG	ENSMUSG00000079434.8	exon	Neu2	neuraminidase 2 [Source:MGI Symbol;Acc:MGI:1344417]
chr1	87510023	87510213	191	38	0.547984	0.215399	0.332586	255.759	CG	ENSMUSG00000079434.8	utr5	Neu2	neuraminidase 2 [Source:MGI Symbol;Acc:MGI:1344417]
chr1	87510023	87510213	191	38	0.547984	0.215399	0.332586	255.759	CG	ENSMUSG00000026259.14	exon	Ngef	neuronal guanine nucleotide exchange factor [Source:MGI Symbol;Acc:MGI:1858414]
chr1	87510023	87510213	191	38	0.547984	0.215399	0.332586	255.759	CG	ENSMUSG00000026259.14	utr5	Ngef	neuronal guanine nucleotide exchange factor [Source:MGI Symbol;Acc:MGI:1858414]
chr1	87510325	87510444	120	36	0.30702	0.115943	0.191077	171.096	CG	ENSMUSG00000026259.14	intron	Ngef	neuronal guanine nucleotide exchange factor [Source:MGI Symbol;Acc:MGI:1858414]
chr1	87510325	87510444	120	36	0.30702	0.115943	0.191077	171.096	CG	ENSMUSG00000026259.14	exon	Ngef	neuronal guanine nucleotide exchange factor [Source:MGI Symbol;Acc:MGI:1858414]
chr1	87510325	87510444	120	36	0.30702	0.115943	0.191077	171.096	CG	ENSMUSG00000026259.14	utr5	Ngef	neuronal guanine nucleotide exchange factor [Source:MGI Symbol;Acc:MGI:1858414]
chr1	87510325	87510444	120	36	0.30702	0.115943	0.191077	171.096	CG	ENSMUSG00000079434.8	intron	Neu2	neuraminidase 2 [Source:MGI Symbol;Acc:MGI:1344417]
chr1	87510325	87510444	120	36	0.30702	0.115943	0.191077	171.096	CG	ENSMUSG00000026259.14	promoter	Ngef	neuronal guanine nucleotide exchange factor [Source:MGI Symbol;Acc:MGI:1858414]
chr1	87520755	87521083	329	116	0.00869565	0.106261	-0.0975651	-683.148	CHH	ENSMUSG00000026259.14	intron	Ngef	neuronal guanine nucleotide exchange factor [Source:MGI Symbol;Acc:MGI:1858414]
chr1	87520755	87521083	329	116	0.00869565	0.106261	-0.0975651	-683.148	CHH	ENSMUSG00000079434.8	intron	Neu2	neuraminidase 2 [Source:MGI Symbol;Acc:MGI:1344417]
chr1	87634595	87634899	305	117	0.00470643	0.0681748	-0.0634684	-625.101	CHH	ENSMUSG00000026288.14	intron	Inpp5d	inositol polyphosphate-5-phosphatase D [Source:MGI Symbol;Acc:MGI:107357]
chr1	87650632	87650812	181	71	0.00888123	0.0660026	-0.0571214	-356.143	CHH	ENSMUSG00000026288.14	intron	Inpp5d	inositol polyphosphate-5-phosphatase D [Source:MGI Symbol;Acc:MGI:107357]
chr1	87716311	87716504	194	73	0.00362646	0.0618928	-0.0582663	-360.693	CHH	ENSMUSG00000026288.14	intron	Inpp5d	inositol polyphosphate-5-phosphatase D [Source:MGI Symbol;Acc:MGI:107357]
chr14	20694908	20695897	990	214	0.552149	0.256614	0.295535	1525.63	CG	ENSMUSG00000039357.2	utr5	Fut11	fucosyltransferase 11 [Source:MGI Symbol;Acc:MGI:1920318]
chr14	20694908	20695897	990	214	0.552149	0.256614	0.295535	1525.63	CG	ENSMUSG00000039357.2	exon	Fut11	fucosyltransferase 11 [Source:MGI Symbol;Acc:MGI:1920318]
chr1	87813455	87813653	199	77	0.00630787	0.0623881	-0.0560802	-366.052	CHH	ENSMUSG00000056055.13	intron	Sag	S-antigen, retina and pineal gland (arrestin) [Source:MGI Symbol;Acc:MGI:98227]
chr1	87923615	87923834	220	86	0.00737745	0.0795932	-0.0722158	-480.788	CHH	ENSMUSG00000070738.10	intron	Dgkd	diacylglycerol kinase, delta [Source:MGI Symbol;Acc:MGI:2138334]
chr1	88023135	88023326	192	67	0.00806044	0.0945078	-0.0864473	-360.962	CHH	ENSMUSG00000084021.1	exon	Gm5832	predicted gene 5832 [Source:MGI Symbol;Acc:MGI:3643737]
chr1	88023135	88023326	192	67	0.00806044	0.0945078	-0.0864473	-360.962	CHH	ENSMUSG00000083478.1	promoter	Gm15375	predicted gene 15375 [Source:MGI Symbol;Acc:MGI:3705815]
chr1	88036967	88037171	205	76	0.0167586	0.0940542	-0.0772956	-394.756	CHH	ENSMUSG00000118514.1	promoter
chr1	88087886	88087977	92	18	0.000323748	0.0948348	-0.0945111	-79.8751	CHG	ENSMUSG00000092220.1	intron	Gm20528	predicted gene 20528 [Source:MGI Symbol;Acc:MGI:5141993]
chr1	88087886	88087977	92	18	0.000323748	0.0948348	-0.0945111	-79.8751	CHG	ENSMUSG00000090165.8	intron	Ugt1a10	UDP glycosyltransferase 1 family, polypeptide A10 [Source:MGI Symbol;Acc:MGI:3580642]
chr1	88087886	88087977	92	18	0.000323748	0.0948348	-0.0945111	-79.8751	CHG	ENSMUSG00000090175.1	intron	Ugt1a9	UDP glucuronosyltransferase 1 family, polypeptide A9 [Source:MGI Symbol;Acc:MGI:3576092]
chr1	88087886	88087977	92	18	0.000323748	0.0948348	-0.0945111	-79.8751	CHG	ENSMUSG00000089675.1	exon	Ugt1a8	UDP glucuronosyltransferase 1 family, polypeptide A8 [Source:MGI Symbol;Acc:MGI:3576090]
chr1	88123549	88123816	268	92	0.00313877	0.0689064	-0.0657677	-482.971	CHH	ENSMUSG00000092220.1	intron	Gm20528	predicted gene 20528 [Source:MGI Symbol;Acc:MGI:5141993]
chr1	88123549	88123816	268	92	0.00313877	0.0689064	-0.0657677	-482.971	CHH	ENSMUSG00000090165.8	intron	Ugt1a10	UDP glycosyltransferase 1 family, polypeptide A10 [Source:MGI Symbol;Acc:MGI:3580642]
chr1	88123549	88123816	268	92	0.00313877	0.0689064	-0.0657677	-482.971	CHH	ENSMUSG00000090175.1	intron	Ugt1a9	UDP glucuronosyltransferase 1 family, polypeptide A9 [Source:MGI Symbol;Acc:MGI:3576092]
chr1	88123549	88123816	268	92	0.00313877	0.0689064	-0.0657677	-482.971	CHH	ENSMUSG00000089675.1	intron	Ugt1a8	UDP glucuronosyltransferase 1 family, polypeptide A8 [Source:MGI Symbol;Acc:MGI:3576090]
chr1	88123549	88123816	268	92	0.00313877	0.0689064	-0.0657677	-482.971	CHH	ENSMUSG00000090124.7	intron	Ugt1a7c	UDP glucuronosyltransferase 1 family, polypeptide A7C [Source:MGI Symbol;Acc:MGI:3032636]
chr1	88123549	88123816	268	92	0.00313877	0.0689064	-0.0657677	-482.971	CHH	ENSMUSG00000090145.7	intron	Ugt1a6b	UDP glucuronosyltransferase 1 family, polypeptide A6B [Source:MGI Symbol;Acc:MGI:3580629]
chr1	88195798	88196009	212	73	0.00600911	0.0725486	-0.0665394	-393.643	CHH	ENSMUSG00000092220.1	intron	Gm20528	predicted gene 20528 [Source:MGI Symbol;Acc:MGI:5141993]
chr1	88195798	88196009	212	73	0.00600911	0.0725486	-0.0665394	-393.643	CHH	ENSMUSG00000090165.8	intron	Ugt1a10	UDP glycosyltransferase 1 family, polypeptide A10 [Source:MGI Symbol;Acc:MGI:3580642]
chr1	88195798	88196009	212	73	0.00600911	0.0725486	-0.0665394	-393.643	CHH	ENSMUSG00000090175.1	intron	Ugt1a9	UDP glucuronosyltransferase 1 family, polypeptide A9 [Source:MGI Symbol;Acc:MGI:3576092]
chr1	88195798	88196009	212	73	0.00600911	0.0725486	-0.0665394	-393.643	CHH	ENSMUSG00000089675.1	intron	Ugt1a8	UDP glucuronosyltransferase 1 family, polypeptide A8 [Source:MGI Symbol;Acc:MGI:3576090]
chr1	88195798	88196009	212	73	0.00600911	0.0725486	-0.0665394	-393.643	CHH	ENSMUSG00000090124.7	intron	Ugt1a7c	UDP glucuronosyltransferase 1 family, polypeptide A7C [Source:MGI Symbol;Acc:MGI:3032636]
chr1	88195798	88196009	212	73	0.00600911	0.0725486	-0.0665394	-393.643	CHH	ENSMUSG00000090145.7	intron	Ugt1a6b	UDP glucuronosyltransferase 1 family, polypeptide A6B [Source:MGI Symbol;Acc:MGI:3580629]
chr1	88195798	88196009	212	73	0.00600911	0.0725486	-0.0665394	-393.643	CHH	ENSMUSG00000054545.17	intron	Ugt1a6a	UDP glucuronosyltransferase 1 family, polypeptide A6A [Source:MGI Symbol;Acc:MGI:2137698]
chr1	88195798	88196009	212	73	0.00600911	0.0725486	-0.0665394	-393.643	CHH	ENSMUSG00000089943.1	intron	Ugt1a5	UDP glucuronosyltransferase 1 family, polypeptide A5 [Source:MGI Symbol;Acc:MGI:3032634]
chr14	20694908	20695897	990	214	0.552149	0.256614	0.295535	1525.63	CG	ENSMUSG00000039357.2	intron	Fut11	fucosyltransferase 11 [Source:MGI Symbol;Acc:MGI:1920318]
chr9	67759193	67760140	948	152	0.38497	0.0638449	0.321125	1400.9	CG	ENSMUSG00000091956.2	promoter	C2cd4b	C2 calcium-dependent domain containing 4B [Source:MGI Symbol;Acc:MGI:1922947]
chr9	67759193	67760140	948	152	0.38497	0.0638449	0.321125	1400.9	CG	ENSMUSG00000055125.7	exon	M5C1000I18Rik	RIKEN cDNA M5C1000I18 gene [Source:MGI Symbol;Acc:MGI:3642038]
chr9	67759193	67760140	948	152	0.38497	0.0638449	0.321125	1400.9	CG	ENSMUSG00000091956.2	TSS	C2cd4b	C2 calcium-dependent domain containing 4B [Source:MGI Symbol;Acc:MGI:1922947]
chr9	67759193	67760140	948	152	0.38497	0.0638449	0.321125	1400.9	CG	ENSMUSG00000091956.2	exon	C2cd4b	C2 calcium-dependent domain containing 4B [Source:MGI Symbol;Acc:MGI:1922947]
chr9	67759193	67760140	948	152	0.38497	0.0638449	0.321125	1400.9	CG	ENSMUSG00000091956.2	utr5	C2cd4b	C2 calcium-dependent domain containing 4B [Source:MGI Symbol;Acc:MGI:1922947]
chr9	67759193	67760140	948	152	0.38497	0.0638449	0.321125	1400.9	CG	ENSMUSG00000091956.2	intron	C2cd4b	C2 calcium-dependent domain containing 4B [Source:MGI Symbol;Acc:MGI:1922947]
chr6	28928866	28929772	907	68	0.915803	0.438005	0.477799	582.677	CG	ENSMUSG00000001424.14	intron	Snd1	staphylococcal nuclease and tudor domain containing 1 [Source:MGI Symbol;Acc:MGI:1929266]
chr7	16810822	16811691	870	199	0.84899	0.583775	0.265215	1414.71	CG	ENSMUSG00000048920.8	exon	Fkrp	fukutin related protein [Source:MGI Symbol;Acc:MGI:2447586]
chr5	34549294	34550123	830	100	0.539489	0.234645	0.304844	592.469	CG	ENSMUSG00000054520.15	intron	Sh3bp2	SH3-domain binding protein 2 [Source:MGI Symbol;Acc:MGI:1346349]
chr5	34549294	34550123	830	100	0.539489	0.234645	0.304844	592.469	CG	ENSMUSG00000054520.15	promoter	Sh3bp2	SH3-domain binding protein 2 [Source:MGI Symbol;Acc:MGI:1346349]
chr5	34549294	34550123	830	100	0.539489	0.234645	0.304844	592.469	CG	ENSMUSG00000054520.15	utr5	Sh3bp2	SH3-domain binding protein 2 [Source:MGI Symbol;Acc:MGI:1346349]
chr5	34549294	34550123	830	100	0.539489	0.234645	0.304844	592.469	CG	ENSMUSG00000054520.15	exon	Sh3bp2	SH3-domain binding protein 2 [Source:MGI Symbol;Acc:MGI:1346349]
chr1	88367558	88367821	264	102	0.00685861	0.0896992	-0.0828406	-608.236	CHH	ENSMUSG00000036251.16	intron	Trpm8	transient receptor potential cation channel, subfamily M, member 8 [Source:MGI Symbol;Acc:MGI:2181435]
chr1	89466638	89466797	160	13	0.627008	0.305857	0.321151	64.8479	CG	ENSMUSG00000055013.16	intron	Agap1	ArfGAP with GTPase domain, ankyrin repeat and PH domain 1 [Source:MGI Symbol;Acc:MGI:2653690]
chr1	89601026	89601277	252	96	0.00630353	0.082517	-0.0762135	-537.094	CHH	ENSMUSG00000055013.16	intron	Agap1	ArfGAP with GTPase domain, ankyrin repeat and PH domain 1 [Source:MGI Symbol;Acc:MGI:2653690]
chr1	89651476	89651527	52	5	0.6212	0.294473	0.326727	21.1333	CG	ENSMUSG00000055013.16	intron	Agap1	ArfGAP with GTPase domain, ankyrin repeat and PH domain 1 [Source:MGI Symbol;Acc:MGI:2653690]
chr1	89651476	89651527	52	5	0.6212	0.294473	0.326727	21.1333	CG	ENSMUSG00000102009.6	intron	4933400F21Rik	RIKEN cDNA 4933400F21 gene [Source:MGI Symbol;Acc:MGI:1921653]
chr1	89694186	89694406	221	73	0.00828486	0.0964812	-0.0881963	-419.384	CHH	ENSMUSG00000055013.16	intron	Agap1	ArfGAP with GTPase domain, ankyrin repeat and PH domain 1 [Source:MGI Symbol;Acc:MGI:2653690]
chr1	89788101	89788294	194	68	0.00873148	0.0792018	-0.0704703	-351.072	CHH	ENSMUSG00000055013.16	intron	Agap1	ArfGAP with GTPase domain, ankyrin repeat and PH domain 1 [Source:MGI Symbol;Acc:MGI:2653690]
chr1	89788101	89788294	194	68	0.00873148	0.0792018	-0.0704703	-351.072	CHH	ENSMUSG00000055013.16	promoter	Agap1	ArfGAP with GTPase domain, ankyrin repeat and PH domain 1 [Source:MGI Symbol;Acc:MGI:2653690]
chr1	89850464	89850584	121	26	0.000340191	0.0616614	-0.0613212	-119.101	CHG	ENSMUSG00000055013.16	intron	Agap1	ArfGAP with GTPase domain, ankyrin repeat and PH domain 1 [Source:MGI Symbol;Acc:MGI:2653690]
chr1	89928711	89928806	96	14	0.182264	0.402109	-0.219845	-66.3038	CG	ENSMUSG00000034486.8	exon	Gbx2	gastrulation brain homeobox 2 [Source:MGI Symbol;Acc:MGI:95668]
chr1	89928711	89928806	96	14	0.182264	0.402109	-0.219845	-66.3038	CG	ENSMUSG00000092627.2	promoter	D130058E05Rik	RIKEN cDNA D130058E05 gene [Source:MGI Symbol;Acc:MGI:2444614]
chr1	90144031	90144304	274	100	0.00614208	0.0521481	-0.046006	-439.843	CHH	ENSMUSG00000026301.16	intron	Iqca	IQ motif containing with AAA domain [Source:MGI Symbol;Acc:MGI:1922168]
chr1	90678876	90679325	450	144	0.00899886	0.105901	-0.0969025	-808.254	CHH	ENSMUSG00000056128.3	intron	Gm9991	predicted gene 9991 [Source:MGI Symbol;Acc:MGI:3643217]
chr1	90678876	90679325	450	144	0.00899886	0.105901	-0.0969025	-808.254	CHH	ENSMUSG00000056128.3	exon	Gm9991	predicted gene 9991 [Source:MGI Symbol;Acc:MGI:3643217]
chr1	90678973	90679039	67	15	0.00732982	0.10287	-0.0955405	-68.5305	CHG	ENSMUSG00000056128.3	exon	Gm9991	predicted gene 9991 [Source:MGI Symbol;Acc:MGI:3643217]
chr1	90829940	90830189	250	78	0.00461433	0.0646532	-0.0600389	-360.793	CHH	ENSMUSG00000048126.16	intron	Col6a3	collagen, type VI, alpha 3 [Source:MGI Symbol;Acc:MGI:88461]
chr1	90829940	90830189	250	78	0.00461433	0.0646532	-0.0600389	-360.793	CHH	ENSMUSG00000048126.16	exon	Col6a3	collagen, type VI, alpha 3 [Source:MGI Symbol;Acc:MGI:88461]
chr1	91019578	91019967	390	139	0.0069666	0.078435	-0.0714684	-672.406	CHH	ENSMUSG00000026305.15	intron	Lrrfip1	leucine rich repeat (in FLII) interacting protein 1 [Source:MGI Symbol;Acc:MGI:1342770]
chr1	91211895	91211947	53	7	0.490309	0.199841	0.290468	27.2847	CG	ENSMUSG00000034353.14	intron	Ramp1	receptor (calcitonin) activity modifying protein 1 [Source:MGI Symbol;Acc:MGI:1858418]
chr1	91309722	91309839	118	12	0.870069	0.493431	0.376638	66.8842	CG	ENSMUSG00000090322.1	intron	Gm17090	predicted gene 17090 [Source:MGI Symbol;Acc:MGI:4937917]
chr1	91309722	91309839	118	12	0.870069	0.493431	0.376638	66.8842	CG	ENSMUSG00000026307.12	intron	Scly	selenocysteine lyase [Source:MGI Symbol;Acc:MGI:1355310]
chr1	91309722	91309839	118	12	0.870069	0.493431	0.376638	66.8842	CG	ENSMUSG00000026307.12	exon	Scly	selenocysteine lyase [Source:MGI Symbol;Acc:MGI:1355310]
chr1	91309722	91309839	118	12	0.870069	0.493431	0.376638	66.8842	CG	ENSMUSG00000026307.12	utr3	Scly	selenocysteine lyase [Source:MGI Symbol;Acc:MGI:1355310]
chr1	91314309	91314387	79	6	0.845421	0.464752	0.380669	29.6433	CG	ENSMUSG00000090322.1	intron	Gm17090	predicted gene 17090 [Source:MGI Symbol;Acc:MGI:4937917]
chr1	91314309	91314387	79	6	0.845421	0.464752	0.380669	29.6433	CG	ENSMUSG00000026307.12	intron	Scly	selenocysteine lyase [Source:MGI Symbol;Acc:MGI:1355310]
chr1	91421390	91421511	122	13	0.744384	0.411427	0.332957	62.8886	CG	ENSMUSG00000055866.9	exon	Per2	period circadian clock 2 [Source:MGI Symbol;Acc:MGI:1195265]
chr1	91515031	91515159	129	18	0.652989	0.34845	0.304539	93.8843	CG	ENSMUSG00000034292.13	intron	Traf3ip1	TRAF3 interacting protein 1 [Source:MGI Symbol;Acc:MGI:1921269]
chr1	91822223	91822293	71	5	0.462151	0.134081	0.328069	24.482	CG	ENSMUSG00000007805.4	intron	Twist2	twist basic helix-loop-helix transcription factor 2 [Source:MGI Symbol;Acc:MGI:104685]
chr1	91822223	91822293	71	5	0.462151	0.134081	0.328069	24.482	CG	ENSMUSG00000101414.1	promoter	Gm29101	predicted gene 29101 [Source:MGI Symbol;Acc:MGI:5579807]
chr1	92838287	92838523	237	95	0.00604734	0.0680956	-0.0620482	-497.638	CHH	ENSMUSG00000034220.7	intron	Gpc1	glypican 1 [Source:MGI Symbol;Acc:MGI:1194891]
chr1	92838287	92838523	237	95	0.00604734	0.0680956	-0.0620482	-497.638	CHH	ENSMUSG00000100781.1	promoter	Gm29481	predicted gene 29481 [Source:MGI Symbol;Acc:MGI:5580187]
chr1	93004902	93005157	256	99	0.00559329	0.0735582	-0.0679649	-537.892	CHH	ENSMUSG00000045091.4	promoter	Aqp12	aquaporin 12 [Source:MGI Symbol;Acc:MGI:2664636]
chr1	93138237	93138426	190	71	0.00371713	0.0585914	-0.0548743	-364.752	CHH	ENSMUSG00000026272.6	promoter	Agxt	alanine-glyoxylate aminotransferase [Source:MGI Symbol;Acc:MGI:1329033]
chr1	93138237	93138426	190	71	0.00371713	0.0585914	-0.0548743	-364.752	CHH	ENSMUSG00000026272.6	intron	Agxt	alanine-glyoxylate aminotransferase [Source:MGI Symbol;Acc:MGI:1329033]
chr1	93214315	93214481	167	7	0.828283	0.421098	0.407185	35.7487	CG	ENSMUSG00000084989.3	intron	Crocc2	ciliary rootlet coiled-coil, rootletin family member 2 [Source:MGI Symbol;Acc:MGI:3045962]
chr1	93259800	93259985	186	86	0.00433264	0.06728	-0.0629474	-453.674	CHH	ENSMUSG00000047793.13	exon	Sned1	sushi, nidogen and EGF-like domains 1 [Source:MGI Symbol;Acc:MGI:3045960]
chr1	93259800	93259985	186	86	0.00433264	0.06728	-0.0629474	-453.674	CHH	ENSMUSG00000047793.13	intron	Sned1	sushi, nidogen and EGF-like domains 1 [Source:MGI Symbol;Acc:MGI:3045960]
chr1	93310720	93310882	163	58	0.00509474	0.0951668	-0.0900721	-366.208	CHH	ENSMUSG00000101172.1	intron	Gm28535	predicted gene 28535 [Source:MGI Symbol;Acc:MGI:5579241]
chr1	93310720	93310882	163	58	0.00509474	0.0951668	-0.0900721	-366.208	CHH	ENSMUSG00000026274.11	intron	Pask	PAS domain containing serine/threonine kinase [Source:MGI Symbol;Acc:MGI:2155936]
chr1	93310720	93310882	163	58	0.00509474	0.0951668	-0.0900721	-366.208	CHH	ENSMUSG00000026274.11	exon	Pask	PAS domain containing serine/threonine kinase [Source:MGI Symbol;Acc:MGI:2155936]
chr1	93469686	93469925	240	78	0.00685509	0.0662077	-0.0593526	-385.925	CHH	ENSMUSG00000034088.15	intron	Hdlbp	high density lipoprotein (HDL) binding protein [Source:MGI Symbol;Acc:MGI:99256]
chr1	93990574	93990804	231	85	0.00376822	0.0555931	-0.0518249	-432.263	CHH	ENSMUSG00000073608.4	exon	Gal3st2c	galactose-3-O-sulfotransferase 2C [Source:MGI Symbol;Acc:MGI:3646771]
chr1	93990574	93990804	231	85	0.00376822	0.0555931	-0.0518249	-432.263	CHH	ENSMUSG00000073608.4	utr5	Gal3st2c	galactose-3-O-sulfotransferase 2C [Source:MGI Symbol;Acc:MGI:3646771]
chr1	93990574	93990804	231	85	0.00376822	0.0555931	-0.0518249	-432.263	CHH	ENSMUSG00000073608.4	intron	Gal3st2c	galactose-3-O-sulfotransferase 2C [Source:MGI Symbol;Acc:MGI:3646771]
chr1	94054412	94054650	239	88	0.0098167	0.0854184	-0.0756017	-472.744	CHH	ENSMUSG00000026285.7	promoter	Pdcd1	programmed cell death 1 [Source:MGI Symbol;Acc:MGI:104879]
chr1	96830383	96830627	245	76	0.00690494	0.0667018	-0.0597969	-367.177	CHH	ENSMUSG00000040693.7	intron	Slco4c1	solute carrier organic anion transporter family, member 4C1 [Source:MGI Symbol;Acc:MGI:2442784]
chr1	96895076	96895468	393	145	0.00503202	0.0740086	-0.0689766	-757.053	CHH	ENSMUSG00000097814.5	intron	Panct2	pluripotency-associated noncoding transcript 2 [Source:MGI Symbol;Acc:MGI:3643517]
chr1	97222506	97222680	175	79	0.00988215	0.0901653	-0.0802832	-447.96	CHH	ENSMUSG00000100484.1	intron	Gm7133	predicted gene 7133 [Source:MGI Symbol;Acc:MGI:3643070]
chr1	97805645	97805984	340	133	0.00121181	0.0729989	-0.0717871	-707.141	CHH	ENSMUSG00000026335.16	intron	Pam	peptidylglycine alpha-amidating monooxygenase [Source:MGI Symbol;Acc:MGI:97475]
chr1	97815556	97815802	247	73	0.00636014	0.0724883	-0.0661282	-350.714	CHH	ENSMUSG00000026335.16	intron	Pam	peptidylglycine alpha-amidating monooxygenase [Source:MGI Symbol;Acc:MGI:97475]
chr1	99016112	99016196	85	4	0.794241	0.242189	0.552052	22.3359	CG	ENSMUSG00000087804.1	promoter	Gm23434	predicted gene, 23434 [Source:MGI Symbol;Acc:MGI:5453211]
chr18	35652891	35653719	829	130	0.455909	0.136088	0.319821	1027.05	CG	ENSMUSG00000117874.1	intron
chr1	104974943	104975190	248	75	0.0067392	0.0987702	-0.092031	-375.039	CHH	ENSMUSG00000050840.8	intron	Cdh20	cadherin 20 [Source:MGI Symbol;Acc:MGI:1346069]
chr1	104974943	104975190	248	75	0.0067392	0.0987702	-0.092031	-375.039	CHH	ENSMUSG00000050840.8	exon	Cdh20	cadherin 20 [Source:MGI Symbol;Acc:MGI:1346069]
chr1	104994282	104994395	114	20	0.315377	0.1199	0.195477	91.36	CG	ENSMUSG00000050840.8	exon	Cdh20	cadherin 20 [Source:MGI Symbol;Acc:MGI:1346069]
chr1	104994282	104994395	114	20	0.315377	0.1199	0.195477	91.36	CG	ENSMUSG00000050840.8	utr3	Cdh20	cadherin 20 [Source:MGI Symbol;Acc:MGI:1346069]
chr1	105782135	105782332	198	66	0.00561351	0.0812387	-0.0756252	-361.672	CHH	ENSMUSG00000026321.7	intron	Tnfrsf11a	tumor necrosis factor receptor superfamily, member 11a, NFKB activator [Source:MGI Symbol;Acc:MGI:1314891]
chr1	105955899	105956077	179	68	0.00477986	0.0876036	-0.0828237	-394.904	CHH	ENSMUSG00000099448.1	exon	Gm18801	predicted gene, 18801 [Source:MGI Symbol;Acc:MGI:5010986]
chr1	105983807	105984061	255	95	0.00726065	0.0621738	-0.0549132	-459.016	CHH	ENSMUSG00000099843.1	intron	Gm7160	predicted gene 7160 [Source:MGI Symbol;Acc:MGI:3646078]
chr1	106032075	106032166	92	7	0.834429	0.550894	0.283535	29.8249	CG	ENSMUSG00000038866.15	exon	Zcchc2	zinc finger, CCHC domain containing 2 [Source:MGI Symbol;Acc:MGI:2444114]
chr1	106032075	106032166	92	7	0.834429	0.550894	0.283535	29.8249	CG	ENSMUSG00000038866.15	intron	Zcchc2	zinc finger, CCHC domain containing 2 [Source:MGI Symbol;Acc:MGI:2444114]
chr1	106032075	106032166	92	7	0.834429	0.550894	0.283535	29.8249	CG	ENSMUSG00000038866.15	utr3	Zcchc2	zinc finger, CCHC domain containing 2 [Source:MGI Symbol;Acc:MGI:2444114]
chr1	106632696	106632920	225	85	0.00863806	0.0979166	-0.0892786	-495.936	CHH	ENSMUSG00000057329.7	intron	Bcl2	B cell leukemia/lymphoma 2 [Source:MGI Symbol;Acc:MGI:88138]
chr1	106682341	106682748	408	155	0.00559823	0.0746976	-0.0690994	-798.375	CHH	ENSMUSG00000057329.7	intron	Bcl2	B cell leukemia/lymphoma 2 [Source:MGI Symbol;Acc:MGI:88138]
chr1	117799913	117799979	67	11	0.00122175	0.0958755	-0.0946538	-47.1595	CHG	ENSMUSG00000101303.1	intron	B020011L13Rik	RIKEN cDNA B020011L13 gene [Source:MGI Symbol;Acc:MGI:3588191]
chr1	118031821	118032122	302	104	0.00614478	0.106931	-0.100786	-567.637	CHH	ENSMUSG00000100177.1	intron	Gm29489	predicted gene 29489 [Source:MGI Symbol;Acc:MGI:5580195]
chr1	118462544	118462717	174	74	0.00939782	0.108507	-0.0991092	-452.884	CHH	ENSMUSG00000064302.13	intron	Clasp1	CLIP associating protein 1 [Source:MGI Symbol;Acc:MGI:1923957]
chr1	118462544	118462717	174	74	0.00939782	0.108507	-0.0991092	-452.884	CHH	ENSMUSG00000064302.13	exon	Clasp1	CLIP associating protein 1 [Source:MGI Symbol;Acc:MGI:1923957]
chr1	119418301	119418553	253	87	0.0132646	0.0751182	-0.0618536	-408.151	CHH	ENSMUSG00000037035.5	intron	Inhbb	inhibin beta-B [Source:MGI Symbol;Acc:MGI:96571]
chr1	119956501	119956726	226	85	0.00791256	0.0716778	-0.0637653	-438.65	CHH	ENSMUSG00000036962.12	intron	Cfap221	cilia and flagella associated protein 221 [Source:MGI Symbol;Acc:MGI:2684947]
chr1	120071542	120071954	413	145	0.00822497	0.066189	-0.057964	-694.723	CHH	ENSMUSG00000050777.7	intron	Tmem37	transmembrane protein 37 [Source:MGI Symbol;Acc:MGI:2157899]
chr1	121475386	121475440	55	10	0.961556	0.612535	0.349021	56.8517	CG	ENSMUSG00000026339.18	intron	Ccdc93	coiled-coil domain containing 93 [Source:MGI Symbol;Acc:MGI:1918079]
chr1	121476143	121476511	369	136	0.0101536	0.0976353	-0.0874818	-785.854	CHH	ENSMUSG00000026339.18	exon	Ccdc93	coiled-coil domain containing 93 [Source:MGI Symbol;Acc:MGI:1918079]
chr1	121476143	121476511	369	136	0.0101536	0.0976353	-0.0874818	-785.854	CHH	ENSMUSG00000026339.18	intron	Ccdc93	coiled-coil domain containing 93 [Source:MGI Symbol;Acc:MGI:1918079]
chr1	121556881	121557073	193	66	0.00596856	0.0842317	-0.0782632	-380.447	CHH	ENSMUSG00000001674.11	intron	Ddx18	DEAD (Asp-Glu-Ala-Asp) box polypeptide 18 [Source:MGI Symbol;Acc:MGI:1914192]
chr1	123349961	123350178	218	74	0.00429406	0.077451	-0.0731569	-407.109	CHH	ENSMUSG00000036815.17	intron	Dpp10	dipeptidylpeptidase 10 [Source:MGI Symbol;Acc:MGI:2442409]
chr1	123350239	123350505	267	92	0.00522088	0.0931815	-0.0879607	-506.375	CHH	ENSMUSG00000036815.17	intron	Dpp10	dipeptidylpeptidase 10 [Source:MGI Symbol;Acc:MGI:2442409]
chr1	123531785	123532026	242	88	0.00429143	0.0847441	-0.0804527	-478.749	CHH	ENSMUSG00000036815.17	intron	Dpp10	dipeptidylpeptidase 10 [Source:MGI Symbol;Acc:MGI:2442409]
chr1	123678591	123678812	222	83	0.00300182	0.0982035	-0.0952017	-513.583	CHH	ENSMUSG00000036815.17	intron	Dpp10	dipeptidylpeptidase 10 [Source:MGI Symbol;Acc:MGI:2442409]
chr1	125839856	125840056	201	62	0.00514401	0.0935725	-0.0884285	-363.276	CHH	ENSMUSG00000026343.6	intron	Gpr39	G protein-coupled receptor 39 [Source:MGI Symbol;Acc:MGI:1918361]
chr1	125839856	125840056	201	62	0.00514401	0.0935725	-0.0884285	-363.276	CHH	ENSMUSG00000026343.6	promoter	Gpr39	G protein-coupled receptor 39 [Source:MGI Symbol;Acc:MGI:1918361]
chr1	125839856	125840056	201	62	0.00514401	0.0935725	-0.0884285	-363.276	CHH	ENSMUSG00000026343.6	exon	Gpr39	G protein-coupled receptor 39 [Source:MGI Symbol;Acc:MGI:1918361]
chr1	125951377	125951603	227	77	0.0036575	0.0888969	-0.0852394	-444.795	CHH	ENSMUSG00000049690.15	intron	Nckap5	NCK-associated protein 5 [Source:MGI Symbol;Acc:MGI:2686394]
chr1	126275807	126275975	169	71	0.00354726	0.0663254	-0.0627781	-467.508	CHH	ENSMUSG00000049690.15	intron	Nckap5	NCK-associated protein 5 [Source:MGI Symbol;Acc:MGI:2686394]
chr1	126417907	126418312	406	133	0.00864091	0.101907	-0.0932664	-764.614	CHH	ENSMUSG00000049690.15	intron	Nckap5	NCK-associated protein 5 [Source:MGI Symbol;Acc:MGI:2686394]
chr1	126655480	126655758	279	99	0.00598335	0.0792424	-0.0732591	-534.111	CHH	ENSMUSG00000049690.15	intron	Nckap5	NCK-associated protein 5 [Source:MGI Symbol;Acc:MGI:2686394]
chr1	126657609	126657832	224	91	0.0142821	0.129628	-0.115346	-588.909	CHH	ENSMUSG00000049690.15	intron	Nckap5	NCK-associated protein 5 [Source:MGI Symbol;Acc:MGI:2686394]
chr1	127671041	127671444	404	135	0.00751477	0.0656131	-0.0580983	-614.344	CHH	ENSMUSG00000026347.13	intron	Tmem163	transmembrane protein 163 [Source:MGI Symbol;Acc:MGI:1919410]
chr1	127788385	127788595	211	72	0.00615103	0.0835925	-0.0774415	-409.037	CHH	ENSMUSG00000026349.14	intron	Ccnt2	cyclin T2 [Source:MGI Symbol;Acc:MGI:1920199]
chr1	128269514	128269715	202	74	0.00707435	0.0758756	-0.0688013	-423.613	CHH	ENSMUSG00000026353.9	intron	Ubxn4	UBX domain protein 4 [Source:MGI Symbol;Acc:MGI:1915062]
chr1	128417115	128417176	62	17	0.0601749	0.186123	-0.125948	-68.893	CG	ENSMUSG00000026356.15	intron	Dars	aspartyl-tRNA synthetase [Source:MGI Symbol;Acc:MGI:2442544]
chr1	128417115	128417176	62	17	0.0601749	0.186123	-0.125948	-68.893	CG	ENSMUSG00000026356.15	exon	Dars	aspartyl-tRNA synthetase [Source:MGI Symbol;Acc:MGI:2442544]
chr1	129337033	129337153	121	21	0.93941	0.727325	0.212085	102.389	CG	ENSMUSG00000042581.14	intron	Thsd7b	thrombospondin, type I, domain containing 7B [Source:MGI Symbol;Acc:MGI:2443925]
chr1	129916806	129917040	235	90	0.00498192	0.130923	-0.125941	-633.793	CHH	ENSMUSG00000042581.14	intron	Thsd7b	thrombospondin, type I, domain containing 7B [Source:MGI Symbol;Acc:MGI:2443925]
chr1	130663309	130663431	123	16	0.868329	0.47303	0.3953	107.784	CG	ENSMUSG00000026405.14	promoter	C4bp	complement component 4 binding protein [Source:MGI Symbol;Acc:MGI:88229]
chr1	130886122	130886349	228	96	0.00974125	0.111115	-0.101374	-631.172	CHH	ENSMUSG00000026420.16	intron	Il24	interleukin 24 [Source:MGI Symbol;Acc:MGI:2135548]
chr1	130886122	130886349	228	96	0.00974125	0.111115	-0.101374	-631.172	CHH	ENSMUSG00000026420.16	promoter	Il24	interleukin 24 [Source:MGI Symbol;Acc:MGI:2135548]
chr1	131076897	131077164	268	102	0.00641303	0.0677172	-0.0613042	-487.051	CHH	ENSMUSG00000016528.10	intron	Mapkapk2	MAP kinase-activated protein kinase 2 [Source:MGI Symbol;Acc:MGI:109298]
chr1	131177541	131177735	195	76	0.005105	0.0654404	-0.0603354	-381.126	CHH	ENSMUSG00000026427.16	intron	Eif2d	eukaryotic translation initiation factor 2D [Source:MGI Symbol;Acc:MGI:109342]
chr1	131177541	131177735	195	76	0.005105	0.0654404	-0.0603354	-381.126	CHH	ENSMUSG00000026430.16	utr3	Rassf5	Ras association (RalGDS/AF-6) domain family member 5 [Source:MGI Symbol;Acc:MGI:1926375]
chr1	131177541	131177735	195	76	0.005105	0.0654404	-0.0603354	-381.126	CHH	ENSMUSG00000026430.16	exon	Rassf5	Ras association (RalGDS/AF-6) domain family member 5 [Source:MGI Symbol;Acc:MGI:1926375]
chr1	131295344	131295425	82	10	0.78945	0.34156	0.447891	62.3458	CG	ENSMUSG00000026425.15	intron	Srgap2	SLIT-ROBO Rho GTPase activating protein 2 [Source:MGI Symbol;Acc:MGI:109605]
chr1	131295344	131295425	82	10	0.78945	0.34156	0.447891	62.3458	CG	ENSMUSG00000026425.15	exon	Srgap2	SLIT-ROBO Rho GTPase activating protein 2 [Source:MGI Symbol;Acc:MGI:109605]
chr1	131295344	131295425	82	10	0.78945	0.34156	0.447891	62.3458	CG	ENSMUSG00000026425.15	utr3	Srgap2	SLIT-ROBO Rho GTPase activating protein 2 [Source:MGI Symbol;Acc:MGI:109605]
chr1	131524881	131525052	172	14	0.583373	0.241419	0.341954	71.3301	CG	ENSMUSG00000026425.15	intron	Srgap2	SLIT-ROBO Rho GTPase activating protein 2 [Source:MGI Symbol;Acc:MGI:109605]
chr1	131524881	131525052	172	14	0.583373	0.241419	0.341954	71.3301	CG	ENSMUSG00000026425.15	exon	Srgap2	SLIT-ROBO Rho GTPase activating protein 2 [Source:MGI Symbol;Acc:MGI:109605]
chr1	131524881	131525052	172	14	0.583373	0.241419	0.341954	71.3301	CG	ENSMUSG00000026425.15	utr5	Srgap2	SLIT-ROBO Rho GTPase activating protein 2 [Source:MGI Symbol;Acc:MGI:109605]
chr1	131664522	131664771	250	92	0.00565909	0.0780505	-0.0723914	-501.07	CHH	ENSMUSG00000004552.16	exon	Ctse	cathepsin E [Source:MGI Symbol;Acc:MGI:107361]
chr1	131664522	131664771	250	92	0.00565909	0.0780505	-0.0723914	-501.07	CHH	ENSMUSG00000004552.16	intron	Ctse	cathepsin E [Source:MGI Symbol;Acc:MGI:107361]
chr1	131871175	131871430	256	73	0.00517308	0.0784676	-0.0732946	-364.454	CHH	ENSMUSG00000026433.13	intron	Rab29	RAB29, member RAS oncogene family [Source:MGI Symbol;Acc:MGI:2385107]
chr18	35652891	35653719	829	130	0.455909	0.136088	0.319821	1027.05	CG	ENSMUSG00000073600.5	exon	Prob1	proline rich basic protein 1 [Source:MGI Symbol;Acc:MGI:2686460]
chr18	35652891	35653719	829	130	0.455909	0.136088	0.319821	1027.05	CG	ENSMUSG00000073600.5	promoter	Prob1	proline rich basic protein 1 [Source:MGI Symbol;Acc:MGI:2686460]
chr14	25606661	25607456	796	106	0.5742	0.127472	0.446728	1043.37	CG	ENSMUSG00000007817.15	intron	Zmiz1	zinc finger, MIZ-type containing 1 [Source:MGI Symbol;Acc:MGI:3040693]
chr14	25606661	25607456	796	106	0.5742	0.127472	0.446728	1043.37	CG	ENSMUSG00000007817.15	promoter	Zmiz1	zinc finger, MIZ-type containing 1 [Source:MGI Symbol;Acc:MGI:3040693]
chr1	132020057	132020184	128	12	0.944185	0.58517	0.359015	58.7136	CG	ENSMUSG00000026436.15	intron	Elk4	ELK4, member of ETS oncogene family [Source:MGI Symbol;Acc:MGI:102853]
chr1	132048002	132048256	255	97	0.00275676	0.0651515	-0.0623947	-495.397	CHH	ENSMUSG00000059149.17	intron	Mfsd4a	major facilitator superfamily domain containing 4A [Source:MGI Symbol;Acc:MGI:2442786]
chr1	132048002	132048256	255	97	0.00275676	0.0651515	-0.0623947	-495.397	CHH	ENSMUSG00000059149.17	promoter	Mfsd4a	major facilitator superfamily domain containing 4A [Source:MGI Symbol;Acc:MGI:2442786]
chr1	132049890	132050024	135	18	0.733613	0.372967	0.360646	104.846	CG	ENSMUSG00000059149.17	intron	Mfsd4a	major facilitator superfamily domain containing 4A [Source:MGI Symbol;Acc:MGI:2442786]
chr1	132061141	132061357	217	83	0.00635946	0.0745166	-0.0681572	-471.76	CHH	ENSMUSG00000059149.17	intron	Mfsd4a	major facilitator superfamily domain containing 4A [Source:MGI Symbol;Acc:MGI:2442786]
chr1	132122017	132122284	268	104	0.0121462	0.0679476	-0.0558014	-472.838	CHH	ENSMUSG00000026437.11	intron	Cdk18	cyclin-dependent kinase 18 [Source:MGI Symbol;Acc:MGI:97518]
chr1	132122017	132122284	268	104	0.0121462	0.0679476	-0.0558014	-472.838	CHH	ENSMUSG00000026437.11	exon	Cdk18	cyclin-dependent kinase 18 [Source:MGI Symbol;Acc:MGI:97518]
chr1	132327744	132327822	79	16	0.914869	0.732766	0.182103	71.3653	CG	ENSMUSG00000009772.15	exon	Nuak2	NUAK family, SNF1-like kinase, 2 [Source:MGI Symbol;Acc:MGI:1921387]
chr1	132356964	132357250	287	124	0.00494206	0.0623745	-0.0574324	-645.03	CHH	ENSMUSG00000042066.16	utr3	Tmcc2	transmembrane and coiled-coil domains 2 [Source:MGI Symbol;Acc:MGI:1916125]
chr1	132356964	132357250	287	124	0.00494206	0.0623745	-0.0574324	-645.03	CHH	ENSMUSG00000042066.16	exon	Tmcc2	transmembrane and coiled-coil domains 2 [Source:MGI Symbol;Acc:MGI:1916125]
chr1	132927288	132927610	323	116	0.00555684	0.0726573	-0.0671005	-595.854	CHH	ENSMUSG00000026443.3	intron	Lrrn2	leucine rich repeat protein 2, neuronal [Source:MGI Symbol;Acc:MGI:106037]
chr1	133053094	133053469	376	137	0.0052081	0.0843288	-0.0791207	-714.583	CHH	ENSMUSG00000026447.16	intron	Pik3c2b	phosphatidylinositol-4-phosphate 3-kinase catalytic subunit type 2 beta [Source:MGI Symbol;Acc:MGI:2685045]
chr1	133053094	133053469	376	137	0.0052081	0.0843288	-0.0791207	-714.583	CHH	ENSMUSG00000101102.1	intron	Gm28609	predicted gene 28609 [Source:MGI Symbol;Acc:MGI:5579315]
chr1	133090787	133090857	71	8	0.601403	0.25309	0.348312	36.7798	CG	ENSMUSG00000026447.16	exon	Pik3c2b	phosphatidylinositol-4-phosphate 3-kinase catalytic subunit type 2 beta [Source:MGI Symbol;Acc:MGI:2685045]
chr1	133106084	133106142	59	8	0.92162	0.640356	0.281264	39.0771	CG	ENSMUSG00000026447.16	exon	Pik3c2b	phosphatidylinositol-4-phosphate 3-kinase catalytic subunit type 2 beta [Source:MGI Symbol;Acc:MGI:2685045]
chr1	133129592	133129735	144	14	0.718021	0.381087	0.336934	71.3822	CG	ENSMUSG00000102425.1	exon	Gm26616	predicted gene, 26616 [Source:MGI Symbol;Acc:MGI:5477110]
chr1	133129592	133129735	144	14	0.718021	0.381087	0.336934	71.3822	CG	ENSMUSG00000046062.5	promoter	Ppp1r15b	protein phosphatase 1, regulatory subunit 15B [Source:MGI Symbol;Acc:MGI:2444211]
chr1	133215461	133215639	179	82	0.010847	0.0681223	-0.0572754	-397.664	CHH	ENSMUSG00000041757.17	intron	Plekha6	pleckstrin homology domain containing, family A member 6 [Source:MGI Symbol;Acc:MGI:2388662]
chr1	133246143	133246372	230	78	0.0115765	0.0721183	-0.0605418	-356.6	CHH	ENSMUSG00000041757.17	intron	Plekha6	pleckstrin homology domain containing, family A member 6 [Source:MGI Symbol;Acc:MGI:2388662]
chr1	133422191	133422288	98	10	0.719063	0.332767	0.386296	55.0812	CG	ENSMUSG00000070643.11	intron	Sox13	SRY (sex determining region Y)-box 13 [Source:MGI Symbol;Acc:MGI:98361]
chr1	133712501	133712617	117	14	0.796868	0.478198	0.31867	67.6448	CG	ENSMUSG00000026463.17	intron	Atp2b4	ATPase, Ca++ transporting, plasma membrane 4 [Source:MGI Symbol;Acc:MGI:88111]
chr1	134111403	134111691	289	97	0.00598648	0.113869	-0.107882	-634.76	CHH	ENSMUSG00000026450.14	intron	Chit1	chitinase 1 (chitotriosidase) [Source:MGI Symbol;Acc:MGI:1919134]
chr1	134385266	134385663	398	130	0.00568161	0.0956147	-0.0899331	-764.327	CHH	ENSMUSG00000050526.5	promoter	4933406M09Rik	RIKEN cDNA 4933406M09 gene [Source:MGI Symbol;Acc:MGI:3045320]
chr1	134659912	134660195	284	111	0.00854713	0.0682737	-0.0597266	-542.438	CHH	ENSMUSG00000026452.15	intron	Syt2	synaptotagmin II [Source:MGI Symbol;Acc:MGI:99666]
chr1	134721924	134722164	241	100	0.00989986	0.0940177	-0.0841179	-591.262	CHH	ENSMUSG00000026452.15	intron	Syt2	synaptotagmin II [Source:MGI Symbol;Acc:MGI:99666]
chr1	134759284	134759357	74	9	0.677498	0.957183	-0.279685	-42.6113	CG	ENSMUSG00000026452.15	intron	Syt2	synaptotagmin II [Source:MGI Symbol;Acc:MGI:99666]
chr1	134759284	134759357	74	9	0.677498	0.957183	-0.279685	-42.6113	CG	ENSMUSG00000073557.12	utr3	Ppp1r12b	protein phosphatase 1, regulatory subunit 12B [Source:MGI Symbol;Acc:MGI:1916417]
chr1	134759284	134759357	74	9	0.677498	0.957183	-0.279685	-42.6113	CG	ENSMUSG00000073557.12	exon	Ppp1r12b	protein phosphatase 1, regulatory subunit 12B [Source:MGI Symbol;Acc:MGI:1916417]
chr1	134759284	134759357	74	9	0.677498	0.957183	-0.279685	-42.6113	CG	ENSMUSG00000073557.12	intron	Ppp1r12b	protein phosphatase 1, regulatory subunit 12B [Source:MGI Symbol;Acc:MGI:1916417]
chr1	134884680	134884816	137	57	0.0029836	0.169523	-0.166539	-418.735	CHH	ENSMUSG00000073557.12	intron	Ppp1r12b	protein phosphatase 1, regulatory subunit 12B [Source:MGI Symbol;Acc:MGI:1916417]
chr1	135040414	135040630	217	83	0.0142804	0.122528	-0.108248	-494.143	CHH	ENSMUSG00000042793.13	intron	Lgr6	leucine-rich repeat-containing G protein-coupled receptor 6 [Source:MGI Symbol;Acc:MGI:2441805]
chr1	135043286	135043618	333	110	0.00387036	0.0910882	-0.0872179	-706.458	CHH	ENSMUSG00000042793.13	intron	Lgr6	leucine-rich repeat-containing G protein-coupled receptor 6 [Source:MGI Symbol;Acc:MGI:2441805]
chr1	135053484	135053820	337	136	0.00506895	0.075229	-0.07016	-757.354	CHH	ENSMUSG00000042793.13	intron	Lgr6	leucine-rich repeat-containing G protein-coupled receptor 6 [Source:MGI Symbol;Acc:MGI:2441805]
chr1	135122529	135122825	297	134	0.0037363	0.0673589	-0.0636226	-762.167	CHH	ENSMUSG00000097993.7	exon	Ptprv	protein tyrosine phosphatase, receptor type, V [Source:MGI Symbol;Acc:MGI:108027]
chr1	135122529	135122825	297	134	0.0037363	0.0673589	-0.0636226	-762.167	CHH	ENSMUSG00000097993.7	intron	Ptprv	protein tyrosine phosphatase, receptor type, V [Source:MGI Symbol;Acc:MGI:108027]
chr1	135168136	135168236	101	21	0.00660491	0.103307	-0.0967022	-94.6986	CHG	ENSMUSG00000026424.8	promoter	Gpr37l1	G protein-coupled receptor 37-like 1 [Source:MGI Symbol;Acc:MGI:1928503]
chr1	135297397	135297647	251	100	0.007686	0.0750238	-0.0673378	-521.99	CHH	ENSMUSG00000062580.9	utr3	Timm17a	translocase of inner mitochondrial membrane 17a [Source:MGI Symbol;Acc:MGI:1343131]
chr1	135297397	135297647	251	100	0.007686	0.0750238	-0.0673378	-521.99	CHH	ENSMUSG00000062580.9	exon	Timm17a	translocase of inner mitochondrial membrane 17a [Source:MGI Symbol;Acc:MGI:1343131]
chr1	135339934	135340224	291	101	0.00543395	0.0703119	-0.064878	-473.838	CHH	ENSMUSG00000048096.7	intron	Lmod1	leiomodin 1 (smooth muscle) [Source:MGI Symbol;Acc:MGI:2135671]
chr1	135340174	135340226	53	10	0.00673221	0.0794564	-0.0727242	-41.7742	CHG	ENSMUSG00000048096.7	intron	Lmod1	leiomodin 1 (smooth muscle) [Source:MGI Symbol;Acc:MGI:2135671]
chr1	135396380	135396553	174	67	0.0117566	0.0879449	-0.0761883	-354.872	CHH	ENSMUSG00000041879.13	intron	Ipo9	importin 9 [Source:MGI Symbol;Acc:MGI:1918944]
chr1	135451529	135451814	286	95	0.0122172	0.101324	-0.0891065	-484.511	CHH	ENSMUSG00000009418.16	intron	Nav1	neuron navigator 1 [Source:MGI Symbol;Acc:MGI:2183683]
chr1	135459723	135459926	204	72	0.00763759	0.129984	-0.122346	-480.358	CHH	ENSMUSG00000009418.16	exon	Nav1	neuron navigator 1 [Source:MGI Symbol;Acc:MGI:2183683]
chr1	135459723	135459926	204	72	0.00763759	0.129984	-0.122346	-480.358	CHH	ENSMUSG00000009418.16	intron	Nav1	neuron navigator 1 [Source:MGI Symbol;Acc:MGI:2183683]
chr1	135538665	135538915	251	85	0.00326072	0.0494645	-0.0462038	-372.756	CHH	ENSMUSG00000009418.16	intron	Nav1	neuron navigator 1 [Source:MGI Symbol;Acc:MGI:2183683]
chr1	135595211	135595506	296	115	0.00614724	0.0710693	-0.0649221	-585.157	CHH	ENSMUSG00000009418.16	intron	Nav1	neuron navigator 1 [Source:MGI Symbol;Acc:MGI:2183683]
chr1	135595211	135595506	296	115	0.00614724	0.0710693	-0.0649221	-585.157	CHH	ENSMUSG00000054412.5	exon	Gm4793	predicted gene 4793 [Source:MGI Symbol;Acc:MGI:3646955]
chr1	135595211	135595506	296	115	0.00614724	0.0710693	-0.0649221	-585.157	CHH	ENSMUSG00000054412.5	intron	Gm4793	predicted gene 4793 [Source:MGI Symbol;Acc:MGI:3646955]
chr1	135791652	135791928	277	97	0.0068075	0.0748007	-0.0679931	-481.578	CHH	ENSMUSG00000026418.16	intron	Tnni1	troponin I, skeletal, slow 1 [Source:MGI Symbol;Acc:MGI:105073]
chr1	135823603	135823813	211	79	0.0111921	0.0647183	-0.0535261	-349.511	CHH	ENSMUSG00000041782.14	intron	Lad1	ladinin [Source:MGI Symbol;Acc:MGI:109343]
chr1	135825481	135825533	53	15	0.000334017	0.101455	-0.101121	-61.7557	CHG	ENSMUSG00000041782.14	intron	Lad1	ladinin [Source:MGI Symbol;Acc:MGI:109343]
chr1	135894764	135895022	259	93	0.00687323	0.0968568	-0.0899836	-544.404	CHH	ENSMUSG00000026413.12	intron	Pkp1	plakophilin 1 [Source:MGI Symbol;Acc:MGI:1328359]
chr1	135894859	135894922	64	13	0.00508497	0.0700706	-0.0649857	-51.2756	CHG	ENSMUSG00000026413.12	intron	Pkp1	plakophilin 1 [Source:MGI Symbol;Acc:MGI:1328359]
chr1	136033072	136033251	180	71	0.0124109	0.0780233	-0.0656124	-353.998	CHH	ENSMUSG00000026411.17	intron	Tmem9	transmembrane protein 9 [Source:MGI Symbol;Acc:MGI:1913491]
chr1	136033072	136033251	180	71	0.0124109	0.0780233	-0.0656124	-353.998	CHH	ENSMUSG00000026411.17	promoter	Tmem9	transmembrane protein 9 [Source:MGI Symbol;Acc:MGI:1913491]
chr1	136083414	136083699	286	108	0.00789997	0.0724696	-0.0645697	-568.02	CHH	ENSMUSG00000026407.17	intron	Cacna1s	calcium channel, voltage-dependent, L type, alpha 1S subunit [Source:MGI Symbol;Acc:MGI:88294]
chr1	136472987	136473317	331	122	0.00519778	0.066176	-0.0609782	-612.517	CHH	ENSMUSG00000041498.13	intron	Kif14	kinesin family member 14 [Source:MGI Symbol;Acc:MGI:1098226]
chr1	136699294	136699442	149	14	0.66547	0.226171	0.4393	87.8797	CG	ENSMUSG00000097448.1	intron	Platr22	pluripotency associated transcript 22 [Source:MGI Symbol;Acc:MGI:4439804]
chr1	136757548	136757822	275	98	0.00638668	0.100574	-0.0941874	-560.715	CHH	ENSMUSG00000096432.1	exon	Gm22132	predicted gene, 22132 [Source:MGI Symbol;Acc:MGI:5451909]
chr1	136757548	136757822	275	98	0.00638668	0.100574	-0.0941874	-560.715	CHH	ENSMUSG00000096432.1	TSS	Gm22132	predicted gene, 22132 [Source:MGI Symbol;Acc:MGI:5451909]
chr1	136757548	136757822	275	98	0.00638668	0.100574	-0.0941874	-560.715	CHH	ENSMUSG00000096432.1	promoter	Gm22132	predicted gene, 22132 [Source:MGI Symbol;Acc:MGI:5451909]
chr1	136931419	136931470	52	8	0.57908	0.127471	0.451609	49.3034	CG	ENSMUSG00000026398.14	intron	Nr5a2	nuclear receptor subfamily 5, group A, member 2 [Source:MGI Symbol;Acc:MGI:1346834]
chr1	136936141	136936233	93	16	0.7962	0.386308	0.409892	103.43	CG	ENSMUSG00000026398.14	intron	Nr5a2	nuclear receptor subfamily 5, group A, member 2 [Source:MGI Symbol;Acc:MGI:1346834]
chr1	136952842	136953002	161	26	0.307342	0.109869	0.197473	115.603	CG	ENSMUSG00000026398.14	intron	Nr5a2	nuclear receptor subfamily 5, group A, member 2 [Source:MGI Symbol;Acc:MGI:1346834]
chr1	137989891	137990177	287	109	0.00996992	0.0963971	-0.0864272	-615.88	CHH	ENSMUSG00000098243.3	intron	Gm4258	predicted gene 4258 [Source:MGI Symbol;Acc:MGI:3782435]
chr1	138838358	138838562	205	27	0.115362	0.363791	-0.248429	-137.68	CG	ENSMUSG00000019230.14	utr3	Lhx9	LIM homeobox protein 9 [Source:MGI Symbol;Acc:MGI:1316721]
chr1	138838358	138838562	205	27	0.115362	0.363791	-0.248429	-137.68	CG	ENSMUSG00000019230.14	exon	Lhx9	LIM homeobox protein 9 [Source:MGI Symbol;Acc:MGI:1316721]
chr1	138838846	138838958	113	11	0.0897911	0.426493	-0.336702	-59.4119	CG	ENSMUSG00000019230.14	intron	Lhx9	LIM homeobox protein 9 [Source:MGI Symbol;Acc:MGI:1316721]
chr1	138966573	138966738	166	66	0.0147635	0.104842	-0.0900784	-375.859	CHH	ENSMUSG00000056268.15	promoter	Dennd1b	DENN/MADD domain containing 1B [Source:MGI Symbol;Acc:MGI:2447812]
chr1	138966573	138966738	166	66	0.0147635	0.104842	-0.0900784	-375.859	CHH	ENSMUSG00000056268.15	intron	Dennd1b	DENN/MADD domain containing 1B [Source:MGI Symbol;Acc:MGI:2447812]
chr1	138966573	138966738	166	66	0.0147635	0.104842	-0.0900784	-375.859	CHH	ENSMUSG00000104436.1	promoter	Gm37423	predicted gene, 37423 [Source:MGI Symbol;Acc:MGI:5610651]
chr1	139202805	139202952	148	73	0.0586573	0.00551165	0.0531457	373.705	CHH	ENSMUSG00000063681.14	intron	Crb1	crumbs family member 1, photoreceptor morphogenesis associated [Source:MGI Symbol;Acc:MGI:2136343]
chr1	139202805	139202952	148	73	0.0586573	0.00551165	0.0531457	373.705	CHH	ENSMUSG00000063681.14	promoter	Crb1	crumbs family member 1, photoreceptor morphogenesis associated [Source:MGI Symbol;Acc:MGI:2136343]
chr1	139650130	139650346	217	72	0.0069713	0.101319	-0.0943481	-393.581	CHH	ENSMUSG00000090623.3	intron	Cfhr3	complement factor H-related 3 [Source:MGI Symbol;Acc:MGI:3647418]
chr1	140096338	140096498	161	71	0.00864697	0.127099	-0.118452	-508.337	CHH	ENSMUSG00000026365.15	intron	Cfh	complement component factor h [Source:MGI Symbol;Acc:MGI:88385]
chr1	140132568	140132758	191	82	0.00761431	0.0880451	-0.0804308	-445.727	CHH	ENSMUSG00000026365.15	intron	Cfh	complement component factor h [Source:MGI Symbol;Acc:MGI:88385]
chr1	140434177	140434396	220	88	0.0117611	0.0862126	-0.0744515	-460.844	CHH	ENSMUSG00000052726.15	intron	Kcnt2	potassium channel, subfamily T, member 2 [Source:MGI Symbol;Acc:MGI:3036273]
chr1	143740363	143740459	97	8	0.412693	0.0712399	0.341453	39.1136	CG	ENSMUSG00000018196.18	promoter	Glrx2	glutaredoxin 2 (thioltransferase) [Source:MGI Symbol;Acc:MGI:1916617]
chr1	143740363	143740459	97	8	0.412693	0.0712399	0.341453	39.1136	CG	ENSMUSG00000018196.18	intron	Glrx2	glutaredoxin 2 (thioltransferase) [Source:MGI Symbol;Acc:MGI:1916617]
chr1	143740363	143740459	97	8	0.412693	0.0712399	0.341453	39.1136	CG	ENSMUSG00000018196.18	exon	Glrx2	glutaredoxin 2 (thioltransferase) [Source:MGI Symbol;Acc:MGI:1916617]
chr1	143740363	143740459	97	8	0.412693	0.0712399	0.341453	39.1136	CG	ENSMUSG00000018196.18	utr5	Glrx2	glutaredoxin 2 (thioltransferase) [Source:MGI Symbol;Acc:MGI:1916617]
chr1	143743137	143743525	389	129	0.00834555	0.084719	-0.0763735	-709.955	CHH	ENSMUSG00000018196.18	promoter	Glrx2	glutaredoxin 2 (thioltransferase) [Source:MGI Symbol;Acc:MGI:1916617]
chr1	143743137	143743525	389	129	0.00834555	0.084719	-0.0763735	-709.955	CHH	ENSMUSG00000018196.18	intron	Glrx2	glutaredoxin 2 (thioltransferase) [Source:MGI Symbol;Acc:MGI:1916617]
chr1	143743137	143743525	389	129	0.00834555	0.084719	-0.0763735	-709.955	CHH	ENSMUSG00000018196.18	exon	Glrx2	glutaredoxin 2 (thioltransferase) [Source:MGI Symbol;Acc:MGI:1916617]
chr1	144546964	144547361	398	153	0.00979822	0.0831288	-0.0733306	-816.725	CHH	ENSMUSG00000098509.2	intron	Rgs21	regulator of G-protein signalling 21 [Source:MGI Symbol;Acc:MGI:3645243]
chr1	146815963	146816245	283	88	0.0061096	0.082066	-0.0759564	-450.277	CHH	ENSMUSG00000035131.14	intron	Brinp3	bone morphogenetic protein/retinoic acid inducible neural specific 3 [Source:MGI Symbol;Acc:MGI:2443035]
chr1	146815963	146816245	283	88	0.0061096	0.082066	-0.0759564	-450.277	CHH	ENSMUSG00000085822.2	intron	Gm15584	predicted gene 15584 [Source:MGI Symbol;Acc:MGI:3783032]
chr1	146893365	146893721	357	120	0.00746057	0.0823231	-0.0748625	-602.255	CHH	ENSMUSG00000035131.14	intron	Brinp3	bone morphogenetic protein/retinoic acid inducible neural specific 3 [Source:MGI Symbol;Acc:MGI:2443035]
chr1	150165485	150165723	239	94	0.00757242	0.104668	-0.097096	-599.501	CHH	ENSMUSG00000097754.1	promoter	Ptgs2os2	prostaglandin-endoperoxide synthase 2, opposite strand 2 [Source:MGI Symbol;Acc:MGI:5477181]
chr1	150707702	150707975	274	88	0.00741887	0.0834485	-0.0760296	-495.447	CHH	ENSMUSG00000093650.2	intron	Gm20631	predicted gene 20631 [Source:MGI Symbol;Acc:MGI:5313078]
chr1	150707702	150707975	274	88	0.00741887	0.0834485	-0.0760296	-495.447	CHH	ENSMUSG00000066842.18	intron	Hmcn1	hemicentin 1 [Source:MGI Symbol;Acc:MGI:2685047]
chr1	150832259	150832682	424	155	0.00349486	0.051691	-0.0481961	-678.938	CHH	ENSMUSG00000066842.18	intron	Hmcn1	hemicentin 1 [Source:MGI Symbol;Acc:MGI:2685047]
chr1	150930079	150930371	293	110	0.00743228	0.0985954	-0.0911631	-589.621	CHH	ENSMUSG00000066842.18	intron	Hmcn1	hemicentin 1 [Source:MGI Symbol;Acc:MGI:2685047]
chr1	151572214	151572473	260	84	0.0031464	0.0690505	-0.0659041	-423.179	CHH	ENSMUSG00000026483.13	intron	Fam129a	family with sequence similarity 129, member A [Source:MGI Symbol;Acc:MGI:2137237]
chr1	151686582	151686935	354	124	0.0068966	0.0901781	-0.0832815	-678.576	CHH	ENSMUSG00000026483.13	intron	Fam129a	family with sequence similarity 129, member A [Source:MGI Symbol;Acc:MGI:2137237]
chr1	151691531	151691729	199	74	0.0119481	0.0811243	-0.0691762	-395.048	CHH	ENSMUSG00000026483.13	intron	Fam129a	family with sequence similarity 129, member A [Source:MGI Symbol;Acc:MGI:2137237]
chr1	151777541	151777650	110	8	0.958685	0.552517	0.406169	45.6854	CG	ENSMUSG00000043019.12	exon	Edem3	ER degradation enhancer, mannosidase alpha-like 3 [Source:MGI Symbol;Acc:MGI:1914217]
chr1	151777541	151777650	110	8	0.958685	0.552517	0.406169	45.6854	CG	ENSMUSG00000043019.12	intron	Edem3	ER degradation enhancer, mannosidase alpha-like 3 [Source:MGI Symbol;Acc:MGI:1914217]
chr1	151960515	151960750	236	80	0.002829	0.0691941	-0.0663651	-432.385	CHH	ENSMUSG00000032666.16	intron	1700025G04Rik	RIKEN cDNA 1700025G04 gene [Source:MGI Symbol;Acc:MGI:1916649]
chr1	152676402	152676599	198	86	0.00808273	0.0805898	-0.0725071	-475.091	CHH	ENSMUSG00000026482.13	intron	Rgl1	ral guanine nucleotide dissociation stimulator,-like 1 [Source:MGI Symbol;Acc:MGI:107484]
chr1	152766656	152766836	181	44	0.0347863	0.190118	-0.155332	-235.174	CG	ENSMUSG00000026482.13	promoter	Rgl1	ral guanine nucleotide dissociation stimulator,-like 1 [Source:MGI Symbol;Acc:MGI:107484]
chr1	152766656	152766836	181	44	0.0347863	0.190118	-0.155332	-235.174	CG	ENSMUSG00000008475.13	promoter	Arpc5	actin related protein 2/3 complex, subunit 5 [Source:MGI Symbol;Acc:MGI:1915021]
chr1	152766656	152766836	181	44	0.0347863	0.190118	-0.155332	-235.174	CG	ENSMUSG00000008475.13	utr5	Arpc5	actin related protein 2/3 complex, subunit 5 [Source:MGI Symbol;Acc:MGI:1915021]
chr1	152766656	152766836	181	44	0.0347863	0.190118	-0.155332	-235.174	CG	ENSMUSG00000008475.13	exon	Arpc5	actin related protein 2/3 complex, subunit 5 [Source:MGI Symbol;Acc:MGI:1915021]
chr1	152812147	152812424	278	91	0.00464662	0.10273	-0.0980837	-527.806	CHH	ENSMUSG00000026480.12	exon	Ncf2	neutrophil cytosolic factor 2 [Source:MGI Symbol;Acc:MGI:97284]
chr1	152812147	152812424	278	91	0.00464662	0.10273	-0.0980837	-527.806	CHH	ENSMUSG00000026480.12	intron	Ncf2	neutrophil cytosolic factor 2 [Source:MGI Symbol;Acc:MGI:97284]
chr1	153089366	153089429	64	5	0.973743	0.67301	0.300733	20.2896	CG	ENSMUSG00000099969.1	intron	Gm28960	predicted gene 28960 [Source:MGI Symbol;Acc:MGI:5579666]
chr1	153089366	153089429	64	5	0.973743	0.67301	0.300733	20.2896	CG	ENSMUSG00000042751.14	intron	Nmnat2	nicotinamide nucleotide adenylyltransferase 2 [Source:MGI Symbol;Acc:MGI:2444155]
chr1	153089366	153089429	64	5	0.973743	0.67301	0.300733	20.2896	CG	ENSMUSG00000099969.1	exon	Gm28960	predicted gene 28960 [Source:MGI Symbol;Acc:MGI:5579666]
chr1	153186527	153186723	197	73	0.0113323	0.101955	-0.0906225	-422.991	CHH	ENSMUSG00000026479.13	promoter	Lamc2	laminin, gamma 2 [Source:MGI Symbol;Acc:MGI:99913]
chr1	153459954	153460187	234	77	0.00583313	0.129063	-0.12323	-511.335	CHH	ENSMUSG00000042699.11	intron	Dhx9	DEAH (Asp-Glu-Ala-His) box polypeptide 9 [Source:MGI Symbol;Acc:MGI:108177]
chr1	153525942	153526227	286	106	0.00686813	0.0915161	-0.0846479	-652.184	CHH	ENSMUSG00000042684.8	intron	Npl	N-acetylneuraminate pyruvate lyase [Source:MGI Symbol;Acc:MGI:1921341]
chr1	153855991	153856218	228	86	0.0113672	0.0939933	-0.0826261	-444.678	CHH	ENSMUSG00000045968.7	intron	Teddm2	transmembrane epididymal family member 2 [Source:MGI Symbol;Acc:MGI:1923273]
chr1	153907916	153908048	133	28	0.971367	0.819104	0.152263	134.839	CG	ENSMUSG00000026473.16	exon	Glul	glutamate-ammonia ligase (glutamine synthetase) [Source:MGI Symbol;Acc:MGI:95739]
chr1	154201339	154201496	158	9	0.676132	0.205234	0.470898	48.8895	CG	ENSMUSG00000066797.6	exon	Zfp648	zinc finger protein 648 [Source:MGI Symbol;Acc:MGI:2685049]
chr1	154201339	154201496	158	9	0.676132	0.205234	0.470898	48.8895	CG	ENSMUSG00000066797.6	utr5	Zfp648	zinc finger protein 648 [Source:MGI Symbol;Acc:MGI:2685049]
chr1	154201339	154201496	158	9	0.676132	0.205234	0.470898	48.8895	CG	ENSMUSG00000066797.6	intron	Zfp648	zinc finger protein 648 [Source:MGI Symbol;Acc:MGI:2685049]
chr1	154544735	154544965	231	80	0.00629164	0.0900774	-0.0837857	-431.868	CHH	ENSMUSG00000004110.17	intron	Cacna1e	calcium channel, voltage-dependent, R type, alpha 1E subunit [Source:MGI Symbol;Acc:MGI:106217]
chr1	154591666	154591905	240	86	0.00366087	0.0688268	-0.065166	-475.665	CHH	ENSMUSG00000004110.17	intron	Cacna1e	calcium channel, voltage-dependent, R type, alpha 1E subunit [Source:MGI Symbol;Acc:MGI:106217]
chr1	154596393	154596584	192	68	0.00997755	0.112118	-0.10214	-369.031	CHH	ENSMUSG00000004110.17	intron	Cacna1e	calcium channel, voltage-dependent, R type, alpha 1E subunit [Source:MGI Symbol;Acc:MGI:106217]
chr1	155224965	155225050	86	21	0.000366763	0.0773781	-0.0770114	-100.934	CHG	ENSMUSG00000033722.9	exon	BC034090	cDNA sequence BC034090 [Source:MGI Symbol;Acc:MGI:2672904]
chr1	155612601	155612939	339	122	0.00298062	0.0566239	-0.0536433	-613.622	CHH	ENSMUSG00000033701.13	intron	Acbd6	acyl-Coenzyme A binding domain containing 6 [Source:MGI Symbol;Acc:MGI:1919732]
chr1	156067399	156067500	102	11	0.807823	0.434477	0.373346	58.9359	CG	ENSMUSG00000050565.16	exon	Tor1aip2	torsin A interacting protein 2 [Source:MGI Symbol;Acc:MGI:3582695]
chr1	156067399	156067500	102	11	0.807823	0.434477	0.373346	58.9359	CG	ENSMUSG00000050565.16	utr3	Tor1aip2	torsin A interacting protein 2 [Source:MGI Symbol;Acc:MGI:3582695]
chr1	156357011	156357219	209	68	0.00830165	0.0954346	-0.087133	-362.877	CHH	ENSMUSG00000026601.14	intron	Axdnd1	axonemal dynein light chain domain containing 1 [Source:MGI Symbol;Acc:MGI:1924602]
chr14	25606661	25607456	796	106	0.5742	0.127472	0.446728	1043.37	CG	ENSMUSG00000007817.15	exon	Zmiz1	zinc finger, MIZ-type containing 1 [Source:MGI Symbol;Acc:MGI:3040693]
chr1	156669355	156669512	158	11	0.925575	0.640825	0.28475	51.3363	CG	ENSMUSG00000060519.11	intron	Tor3a	torsin family 3, member A [Source:MGI Symbol;Acc:MGI:1353652]
chr1	156669355	156669512	158	11	0.925575	0.640825	0.28475	51.3363	CG	ENSMUSG00000060519.11	exon	Tor3a	torsin family 3, member A [Source:MGI Symbol;Acc:MGI:1353652]
chr1	156669355	156669512	158	11	0.925575	0.640825	0.28475	51.3363	CG	ENSMUSG00000060519.11	utr3	Tor3a	torsin family 3, member A [Source:MGI Symbol;Acc:MGI:1353652]
chr1	156986015	156986243	229	94	0.008436	0.0763236	-0.0678875	-486.731	CHH	ENSMUSG00000101768.1	intron	Gm28694	predicted gene 28694 [Source:MGI Symbol;Acc:MGI:5579400]
chr1	156998028	156998088	61	5	0.56873	0.16305	0.40568	22.7372	CG	ENSMUSG00000101768.1	intron	Gm28694	predicted gene 28694 [Source:MGI Symbol;Acc:MGI:5579400]
chr1	157499598	157499923	326	123	0.00705491	0.0701489	-0.063094	-615.296	CHH	ENSMUSG00000087093.2	intron	Gm15486	predicted gene 15486 [Source:MGI Symbol;Acc:MGI:3705263]
chr1	157560789	157560986	198	12	0.773663	0.339461	0.434202	71.0192	CG	ENSMUSG00000026589.14	exon	Sec16b	SEC16 homolog B (S. cerevisiae) [Source:MGI Symbol;Acc:MGI:2148802]
chr1	157560789	157560986	198	12	0.773663	0.339461	0.434202	71.0192	CG	ENSMUSG00000026589.14	intron	Sec16b	SEC16 homolog B (S. cerevisiae) [Source:MGI Symbol;Acc:MGI:2148802]
chr1	158267781	158268034	254	83	0.00653321	0.0848098	-0.0782766	-419.014	CHH	ENSMUSG00000004031.13	exon	Brinp2	bone morphogenic protein/retinoic acid inducible neural-specific 2 [Source:MGI Symbol;Acc:MGI:2443333]
chr1	158267781	158268034	254	83	0.00653321	0.0848098	-0.0782766	-419.014	CHH	ENSMUSG00000004031.13	intron	Brinp2	bone morphogenic protein/retinoic acid inducible neural-specific 2 [Source:MGI Symbol;Acc:MGI:2443333]
chr1	158573308	158573556	249	73	0.00552177	0.0736389	-0.0681172	-357.244	CHH	ENSMUSG00000026587.15	intron	Astn1	astrotactin 1 [Source:MGI Symbol;Acc:MGI:1098567]
chr1	158931717	158931901	185	77	0.00725292	0.0624443	-0.0551913	-388.293	CHH	ENSMUSG00000073530.11	intron	Pappa2	pappalysin 2 [Source:MGI Symbol;Acc:MGI:3051647]
chr1	159813471	159813655	185	90	0.00281943	0.0776741	-0.0748547	-485.821	CHH	ENSMUSG00000015829.13	intron	Tnr	tenascin R [Source:MGI Symbol;Acc:MGI:99516]
chr1	160046462	160046670	209	83	0.00760664	0.0627307	-0.0551241	-402.482	CHH	ENSMUSG00000090394.8	exon	4930523C07Rik	RIKEN cDNA 4930523C07 gene [Source:MGI Symbol;Acc:MGI:1914897]
chr1	160046462	160046670	209	83	0.00760664	0.0627307	-0.0551241	-402.482	CHH	ENSMUSG00000090394.8	intron	4930523C07Rik	RIKEN cDNA 4930523C07 gene [Source:MGI Symbol;Acc:MGI:1914897]
chr1	160309199	160309415	217	77	0.00241687	0.0633984	-0.0609816	-385.133	CHH	ENSMUSG00000026721.16	intron	Rabgap1l	RAB GTPase activating protein 1-like [Source:MGI Symbol;Acc:MGI:1352507]
chr1	160309199	160309415	217	77	0.00241687	0.0633984	-0.0609816	-385.133	CHH	ENSMUSG00000104302.1	intron	Gm36975	predicted gene, 36975 [Source:MGI Symbol;Acc:MGI:5610203]
chr1	160309199	160309415	217	77	0.00241687	0.0633984	-0.0609816	-385.133	CHH	ENSMUSG00000026721.16	promoter	Rabgap1l	RAB GTPase activating protein 1-like [Source:MGI Symbol;Acc:MGI:1352507]
chr1	160605689	160605881	193	74	0.0100252	0.0838758	-0.0738506	-399.759	CHH	ENSMUSG00000026721.16	intron	Rabgap1l	RAB GTPase activating protein 1-like [Source:MGI Symbol;Acc:MGI:1352507]
chr1	160605689	160605881	193	74	0.0100252	0.0838758	-0.0738506	-399.759	CHH	ENSMUSG00000103391.1	exon	Gm38302	predicted gene, 38302 [Source:MGI Symbol;Acc:MGI:5611530]
chr1	161396466	161396567	102	12	0.67933	0.381858	0.297472	52.9279	CG	ENSMUSG00000026700.4	intron	Tnfsf4	tumor necrosis factor (ligand) superfamily, member 4 [Source:MGI Symbol;Acc:MGI:104511]
chr1	161789190	161789581	392	141	0.00529279	0.0770314	-0.0717386	-745.201	CHH	ENSMUSG00000000817.10	promoter	Fasl	Fas ligand (TNF superfamily, member 6) [Source:MGI Symbol;Acc:MGI:99255]
chr1	162120444	162120545	102	24	0.869695	0.617506	0.25219	112.168	CG	ENSMUSG00000040265.16	intron	Dnm3	dynamin 3 [Source:MGI Symbol;Acc:MGI:1341299]
chr1	162808924	162809159	236	92	0.00636291	0.0632638	-0.0569009	-435.075	CHH	ENSMUSG00000026692.12	intron	Fmo4	flavin containing monooxygenase 4 [Source:MGI Symbol;Acc:MGI:2429497]
chr1	162808924	162809159	236	92	0.00636291	0.0632638	-0.0569009	-435.075	CHH	ENSMUSG00000026692.12	promoter	Fmo4	flavin containing monooxygenase 4 [Source:MGI Symbol;Acc:MGI:2429497]
chr1	163876535	163876910	376	109	0.00514591	0.0776068	-0.0724609	-511.147	CHH	ENSMUSG00000026585.13	intron	Kifap3	kinesin-associated protein 3 [Source:MGI Symbol;Acc:MGI:107566]
chr1	164143893	164143989	97	13	0.0058887	0.0774118	-0.0715231	-55.0116	CHG	ENSMUSG00000026580.16	promoter	Selp	selectin, platelet [Source:MGI Symbol;Acc:MGI:98280]
chr1	164143893	164143989	97	13	0.0058887	0.0774118	-0.0715231	-55.0116	CHG	ENSMUSG00000090081.1	exon	Gm16587	predicted gene 16587 [Source:MGI Symbol;Acc:MGI:4415007]
chr1	164143893	164143989	97	13	0.0058887	0.0774118	-0.0715231	-55.0116	CHG	ENSMUSG00000026580.16	exon	Selp	selectin, platelet [Source:MGI Symbol;Acc:MGI:98280]
chr1	164143893	164143989	97	13	0.0058887	0.0774118	-0.0715231	-55.0116	CHG	ENSMUSG00000026580.16	utr3	Selp	selectin, platelet [Source:MGI Symbol;Acc:MGI:98280]
chr1	164151620	164151793	174	77	0.0471108	0.00229145	0.0448193	360.521	CHH	ENSMUSG00000086593.2	intron	Gm16548	predicted gene 16548 [Source:MGI Symbol;Acc:MGI:4414968]
chr1	164151620	164151793	174	77	0.0471108	0.00229145	0.0448193	360.521	CHH	ENSMUSG00000026579.8	promoter	F5	coagulation factor V [Source:MGI Symbol;Acc:MGI:88382]
chr1	164257109	164257571	463	147	0.0115929	0.112411	-0.100818	-835.776	CHH	ENSMUSG00000040918.12	intron	Slc19a2	solute carrier family 19 (thiamine transporter), member 2 [Source:MGI Symbol;Acc:MGI:1928761]
chr1	164257109	164257571	463	147	0.0115929	0.112411	-0.100818	-835.776	CHH	ENSMUSG00000040918.12	exon	Slc19a2	solute carrier family 19 (thiamine transporter), member 2 [Source:MGI Symbol;Acc:MGI:1928761]
chr1	164257379	164257432	54	9	0.0161	0.105184	-0.0890842	-33.7223	CHG	ENSMUSG00000040918.12	intron	Slc19a2	solute carrier family 19 (thiamine transporter), member 2 [Source:MGI Symbol;Acc:MGI:1928761]
chr1	164371691	164371860	170	69	0.0108499	0.0984948	-0.087645	-406.827	CHH	ENSMUSG00000026575.15	intron	Nme7	NME/NM23 family member 7 [Source:MGI Symbol;Acc:MGI:2449121]
chr1	164371691	164371860	170	69	0.0108499	0.0984948	-0.087645	-406.827	CHH	ENSMUSG00000026575.15	promoter	Nme7	NME/NM23 family member 7 [Source:MGI Symbol;Acc:MGI:2449121]
chr1	165144866	165145081	216	80	0.00909117	0.0832383	-0.0741471	-406.173	CHH	ENSMUSG00000026572.11	intron	Tbx19	T-box 19 [Source:MGI Symbol;Acc:MGI:1891158]
chr1	165144866	165145081	216	80	0.00909117	0.0832383	-0.0741471	-406.173	CHH	ENSMUSG00000026572.11	exon	Tbx19	T-box 19 [Source:MGI Symbol;Acc:MGI:1891158]
chr1	165413261	165413509	249	93	0.00712645	0.0748514	-0.067725	-462.852	CHH	ENSMUSG00000026571.12	intron	Dcaf6	DDB1 and CUL4 associated factor 6 [Source:MGI Symbol;Acc:MGI:1921356]
chr1	166158721	166158947	227	68	0.00506225	0.0876151	-0.0825529	-388.33	CHH	ENSMUSG00000000544.14	intron	Gpa33	glycoprotein A33 (transmembrane) [Source:MGI Symbol;Acc:MGI:1891703]
chr1	166282768	166282931	164	24	0.314573	0.0869955	0.227577	115.042	CG	ENSMUSG00000040612.13	intron	Ildr2	immunoglobulin-like domain containing receptor 2 [Source:MGI Symbol;Acc:MGI:1196370]
chr10	4712157	4712951	795	131	0.620303	0.172573	0.44773	1357.99	CG	ENSMUSG00000019768.16	intron	Esr1	estrogen receptor 1 (alpha) [Source:MGI Symbol;Acc:MGI:1352467]
chr10	4712157	4712951	795	131	0.620303	0.172573	0.44773	1357.99	CG	ENSMUSG00000019768.16	promoter	Esr1	estrogen receptor 1 (alpha) [Source:MGI Symbol;Acc:MGI:1352467]
chr10	4712157	4712951	795	131	0.620303	0.172573	0.44773	1357.99	CG	ENSMUSG00000019768.16	utr5	Esr1	estrogen receptor 1 (alpha) [Source:MGI Symbol;Acc:MGI:1352467]
chr1	167003129	167003320	192	64	0.00468222	0.0875415	-0.0828593	-352.122	CHH	ENSMUSG00000060568.14	intron	Fam78b	family with sequence similarity 78, member B [Source:MGI Symbol;Acc:MGI:2443050]
chr1	167009422	167009628	207	67	0.00894411	0.110577	-0.101633	-387.513	CHH	ENSMUSG00000060568.14	intron	Fam78b	family with sequence similarity 78, member B [Source:MGI Symbol;Acc:MGI:2443050]
chr1	167030879	167031106	228	82	0.00268634	0.0560178	-0.0533315	-405.719	CHH	ENSMUSG00000060568.14	intron	Fam78b	family with sequence similarity 78, member B [Source:MGI Symbol;Acc:MGI:2443050]
chr1	168396895	168397071	177	81	0.00828393	0.0723546	-0.0640707	-426.494	CHH	ENSMUSG00000052534.15	intron	Pbx1	pre B cell leukemia homeobox 1 [Source:MGI Symbol;Acc:MGI:97495]
chr1	170209650	170209709	60	4	0.819751	0.347303	0.472448	20.6895	CG	ENSMUSG00000026667.14	intron	Uhmk1	U2AF homology motif (UHM) kinase 1 [Source:MGI Symbol;Acc:MGI:1341908]
chr1	170282787	170282984	198	87	0.00884185	0.0838236	-0.0749818	-486.406	CHH	ENSMUSG00000102418.1	intron	Sh2d1b1	SH2 domain containing 1B1 [Source:MGI Symbol;Acc:MGI:1349420]
chr1	170331734	170331819	86	6	0.754963	0.327169	0.427793	30.1596	CG	ENSMUSG00000038473.14	intron	Nos1ap	nitric oxide synthase 1 (neuronal) adaptor protein [Source:MGI Symbol;Acc:MGI:1917979]
chr1	170407674	170407852	179	78	0.00953384	0.0790671	-0.0695332	-447.956	CHH	ENSMUSG00000038473.14	intron	Nos1ap	nitric oxide synthase 1 (neuronal) adaptor protein [Source:MGI Symbol;Acc:MGI:1917979]
chr1	170423100	170423279	180	73	0.00572665	0.0730563	-0.0673297	-397.426	CHH	ENSMUSG00000038473.14	intron	Nos1ap	nitric oxide synthase 1 (neuronal) adaptor protein [Source:MGI Symbol;Acc:MGI:1917979]
chr1	170437594	170437991	398	146	0.00515086	0.0944993	-0.0893484	-821.083	CHH	ENSMUSG00000038473.14	intron	Nos1ap	nitric oxide synthase 1 (neuronal) adaptor protein [Source:MGI Symbol;Acc:MGI:1917979]
chr1	170489572	170489654	83	9	0.634105	0.2749	0.359205	42.797	CG	ENSMUSG00000038473.14	intron	Nos1ap	nitric oxide synthase 1 (neuronal) adaptor protein [Source:MGI Symbol;Acc:MGI:1917979]
chr1	170549160	170549211	52	9	0.45018	0.151166	0.299014	42.5683	CG	ENSMUSG00000038473.14	intron	Nos1ap	nitric oxide synthase 1 (neuronal) adaptor protein [Source:MGI Symbol;Acc:MGI:1917979]
chr1	170751397	170751606	210	76	0.00521431	0.189066	-0.183851	-594.984	CHH	ENSMUSG00000026663.6	intron	Atf6	activating transcription factor 6 [Source:MGI Symbol;Acc:MGI:1926157]
chr1	170880628	170880729	102	8	0.528324	0.20981	0.318515	38.5471	CG	ENSMUSG00000026659.13	utr3	Dusp12	dual specificity phosphatase 12 [Source:MGI Symbol;Acc:MGI:1890614]
chr1	170880628	170880729	102	8	0.528324	0.20981	0.318515	38.5471	CG	ENSMUSG00000026659.13	exon	Dusp12	dual specificity phosphatase 12 [Source:MGI Symbol;Acc:MGI:1890614]
chr1	170880628	170880729	102	8	0.528324	0.20981	0.318515	38.5471	CG	ENSMUSG00000053925.4	exon	Gm9929	predicted gene 9929 [Source:MGI Symbol;Acc:MGI:3708526]
chr1	170880628	170880729	102	8	0.528324	0.20981	0.318515	38.5471	CG	ENSMUSG00000026659.13	intron	Dusp12	dual specificity phosphatase 12 [Source:MGI Symbol;Acc:MGI:1890614]
chr1	170908722	170908877	156	26	0.422708	0.162494	0.260213	146.828	CG	ENSMUSG00000070524.1	exon	Fcrlb	Fc receptor-like B [Source:MGI Symbol;Acc:MGI:3576487]
chr1	170926085	170926342	258	100	0.00751912	0.0775269	-0.0700078	-568.127	CHH	ENSMUSG00000038421.13	intron	Fcrla	Fc receptor-like A [Source:MGI Symbol;Acc:MGI:2138647]
chr1	170926085	170926342	258	100	0.00751912	0.0775269	-0.0700078	-568.127	CHH	ENSMUSG00000089838.1	promoter	Gm2962	predicted pseudogene 2962 [Source:MGI Symbol;Acc:MGI:3781140]
chr1	171285276	171285327	52	9	0.861089	0.637957	0.223132	37.9846	CG	ENSMUSG00000053483.13	promoter	Usp21	ubiquitin specific peptidase 21 [Source:MGI Symbol;Acc:MGI:1353665]
chr1	171285276	171285327	52	9	0.861089	0.637957	0.223132	37.9846	CG	ENSMUSG00000053483.13	exon	Usp21	ubiquitin specific peptidase 21 [Source:MGI Symbol;Acc:MGI:1353665]
chr1	171341849	171342036	188	80	0.0527581	0.000790095	0.051968	438.361	CHH	ENSMUSG00000013997.10	intron	Nit1	nitrilase 1 [Source:MGI Symbol;Acc:MGI:1350916]
chr1	171341849	171342036	188	80	0.0527581	0.000790095	0.051968	438.361	CHH	ENSMUSG00000013997.10	utr3	Nit1	nitrilase 1 [Source:MGI Symbol;Acc:MGI:1350916]
chr1	171341849	171342036	188	80	0.0527581	0.000790095	0.051968	438.361	CHH	ENSMUSG00000013997.10	exon	Nit1	nitrilase 1 [Source:MGI Symbol;Acc:MGI:1350916]
chr1	171341849	171342036	188	80	0.0527581	0.000790095	0.051968	438.361	CHH	ENSMUSG00000013973.12	exon	Dedd	death effector domain-containing [Source:MGI Symbol;Acc:MGI:1333874]
chr1	171341849	171342036	188	80	0.0527581	0.000790095	0.051968	438.361	CHH	ENSMUSG00000013973.12	utr3	Dedd	death effector domain-containing [Source:MGI Symbol;Acc:MGI:1333874]
chr10	4712157	4712951	795	131	0.620303	0.172573	0.44773	1357.99	CG	ENSMUSG00000019768.16	exon	Esr1	estrogen receptor 1 (alpha) [Source:MGI Symbol;Acc:MGI:1352467]
chr4	134156831	134157592	762	17	0.90767	0.547293	0.360377	95.4218	CG	ENSMUSG00000037443.13	intron	Cep85	centrosomal protein 85 [Source:MGI Symbol;Acc:MGI:1917262]
chr4	134156831	134157592	762	17	0.90767	0.547293	0.360377	95.4218	CG	ENSMUSG00000037443.13	exon	Cep85	centrosomal protein 85 [Source:MGI Symbol;Acc:MGI:1917262]
chr4	134156831	134157592	762	17	0.90767	0.547293	0.360377	95.4218	CG	ENSMUSG00000037443.13	promoter	Cep85	centrosomal protein 85 [Source:MGI Symbol;Acc:MGI:1917262]
chr1	171561696	171561783	88	4	0.751972	0.0921425	0.659829	21.4174	CG	ENSMUSG00000004709.14	intron	Cd244a	CD244 molecule A [Source:MGI Symbol;Acc:MGI:109294]
chr1	172251376	172251571	196	73	0.000374537	0.0542475	-0.0538729	-377.347	CHH	ENSMUSG00000007107.6	intron	Atp1a4	ATPase, Na+/K+ transporting, alpha 4 polypeptide [Source:MGI Symbol;Acc:MGI:1351335]
chr1	172251376	172251571	196	73	0.000374537	0.0542475	-0.0538729	-377.347	CHH	ENSMUSG00000007107.6	exon	Atp1a4	ATPase, Na+/K+ transporting, alpha 4 polypeptide [Source:MGI Symbol;Acc:MGI:1351335]
chr1	172457630	172457882	253	92	0.00757806	0.0891772	-0.0815992	-495.691	CHH	ENSMUSG00000103357.1	promoter	Gm7804	predicted gene 7804 [Source:MGI Symbol;Acc:MGI:3643373]
chr1	172552964	172553161	198	84	0.00847499	0.0674904	-0.0590154	-383.55	CHH	ENSMUSG00000085184.9	intron	4933439K11Rik	RIKEN cDNA 4933439K11 gene [Source:MGI Symbol;Acc:MGI:1918569]
chr1	172557478	172557679	202	76	0.00752414	0.0859825	-0.0784584	-429.343	CHH	ENSMUSG00000085184.9	intron	4933439K11Rik	RIKEN cDNA 4933439K11 gene [Source:MGI Symbol;Acc:MGI:1918569]
chr1	172557478	172557679	202	76	0.00752414	0.0859825	-0.0784584	-429.343	CHH	ENSMUSG00000049598.9	intron	Vsig8	V-set and immunoglobulin domain containing 8 [Source:MGI Symbol;Acc:MGI:3642995]
chr1	173450144	173450428	285	97	0.00493715	0.0746974	-0.0697602	-520.594	CHH	ENSMUSG00000037860.15	intron	Aim2	absent in melanoma 2 [Source:MGI Symbol;Acc:MGI:2686159]
chr1	174860990	174861082	93	9	0.414582	0.135118	0.279463	38.3233	CG	ENSMUSG00000050069.3	intron	Grem2	gremlin 2, DAN family BMP antagonist [Source:MGI Symbol;Acc:MGI:1344367]
chr1	175096506	175096717	212	65	0.0101611	0.121211	-0.11105	-364.616	CHH	ENSMUSG00000026527.13	intron	Rgs7	regulator of G protein signaling 7 [Source:MGI Symbol;Acc:MGI:1346089]
chr1	175225280	175225610	331	125	0.00641276	0.077883	-0.0714703	-624.444	CHH	ENSMUSG00000026527.13	intron	Rgs7	regulator of G protein signaling 7 [Source:MGI Symbol;Acc:MGI:1346089]
chr1	175671862	175672112	251	100	0.00760554	0.0896729	-0.0820674	-588.343	CHH	ENSMUSG00000026525.9	intron	Opn3	opsin 3 [Source:MGI Symbol;Acc:MGI:1338022]
chr1	175697966	175698169	204	66	0.00213742	0.0867261	-0.0845887	-372.543	CHH	ENSMUSG00000026523.14	promoter	Wdr64	WD repeat domain 64 [Source:MGI Symbol;Acc:MGI:1923070]
chr1	176188733	176189052	320	105	0.0096834	0.0773425	-0.0676591	-495.155	CHH	ENSMUSG00000055214.15	intron	Pld5	phospholipase D family, member 5 [Source:MGI Symbol;Acc:MGI:2442056]
chr1	176213789	176213887	99	11	0.406443	0.16923	0.237213	52.1411	CG	ENSMUSG00000055214.15	intron	Pld5	phospholipase D family, member 5 [Source:MGI Symbol;Acc:MGI:2442056]
chr1	176213789	176213887	99	11	0.406443	0.16923	0.237213	52.1411	CG	ENSMUSG00000055214.15	exon	Pld5	phospholipase D family, member 5 [Source:MGI Symbol;Acc:MGI:2442056]
chr1	176213789	176213887	99	11	0.406443	0.16923	0.237213	52.1411	CG	ENSMUSG00000055214.15	utr5	Pld5	phospholipase D family, member 5 [Source:MGI Symbol;Acc:MGI:2442056]
chr1	176213789	176213887	99	11	0.406443	0.16923	0.237213	52.1411	CG	ENSMUSG00000055214.15	promoter	Pld5	phospholipase D family, member 5 [Source:MGI Symbol;Acc:MGI:2442056]
chr1	177143929	177144236	308	112	0.00692563	0.059207	-0.0522814	-496.183	CHH	ENSMUSG00000019699.16	intron	Akt3	thymoma viral proto-oncogene 3 [Source:MGI Symbol;Acc:MGI:1345147]
chr1	177450024	177450123	100	12	0.739239	0.40453	0.334709	56.3616	CG	ENSMUSG00000063659.11	exon	Zbtb18	zinc finger and BTB domain containing 18 [Source:MGI Symbol;Acc:MGI:1353609]
chr1	177450024	177450123	100	12	0.739239	0.40453	0.334709	56.3616	CG	ENSMUSG00000063659.11	utr3	Zbtb18	zinc finger and BTB domain containing 18 [Source:MGI Symbol;Acc:MGI:1353609]
chr1	177770790	177771061	272	89	0.00877084	0.0671031	-0.0583322	-403.425	CHH	ENSMUSG00000015961.8	intron	Adss	adenylosuccinate synthetase, non muscle [Source:MGI Symbol;Acc:MGI:87948]
chr1	178010554	178010641	88	7	0.92752	0.633568	0.293952	31.964	CG	ENSMUSG00000091476.8	intron	Catspere2	catsper channel auxiliary subunit epsilon 2 [Source:MGI Symbol;Acc:MGI:5589632]
chr1	178047402	178047606	205	78	0.00808755	0.0837388	-0.0756513	-419.412	CHH	ENSMUSG00000091476.8	intron	Catspere2	catsper channel auxiliary subunit epsilon 2 [Source:MGI Symbol;Acc:MGI:5589632]
chr1	178047402	178047606	205	78	0.00808755	0.0837388	-0.0756513	-419.412	CHH	ENSMUSG00000091476.8	exon	Catspere2	catsper channel auxiliary subunit epsilon 2 [Source:MGI Symbol;Acc:MGI:5589632]
chr1	178047402	178047606	205	78	0.00808755	0.0837388	-0.0756513	-419.412	CHH	ENSMUSG00000091476.8	utr3	Catspere2	catsper channel auxiliary subunit epsilon 2 [Source:MGI Symbol;Acc:MGI:5589632]
chr1	178477630	178477968	339	127	0.0043566	0.0739472	-0.0695906	-690.822	CHH	ENSMUSG00000026495.8	intron	Efcab2	EF-hand calcium binding domain 2 [Source:MGI Symbol;Acc:MGI:1915476]
chr1	179057230	179057462	233	82	0.00545694	0.0822567	-0.0767998	-449.233	CHH	ENSMUSG00000055067.15	intron	Smyd3	SET and MYND domain containing 3 [Source:MGI Symbol;Acc:MGI:1916976]
chr1	179295159	179295428	270	90	0.00327432	0.0673775	-0.0641032	-448.124	CHH	ENSMUSG00000055067.15	intron	Smyd3	SET and MYND domain containing 3 [Source:MGI Symbol;Acc:MGI:1916976]
chr1	179386699	179386767	69	9	0.359526	0.135932	0.223594	37.6487	CG	ENSMUSG00000055067.15	intron	Smyd3	SET and MYND domain containing 3 [Source:MGI Symbol;Acc:MGI:1916976]
chr1	179465175	179465472	298	95	0.00480594	0.108174	-0.103368	-574.961	CHH	ENSMUSG00000055067.15	intron	Smyd3	SET and MYND domain containing 3 [Source:MGI Symbol;Acc:MGI:1916976]
chr1	179608838	179608918	81	13	0.339847	0.0791071	0.26074	57.9096	CG	ENSMUSG00000038949.8	intron	Cnst	consortin, connexin sorting protein [Source:MGI Symbol;Acc:MGI:2445141]
chr1	179739264	179739532	269	77	0.00304618	0.0589059	-0.0558597	-361.018	CHH	ENSMUSG00000087236.3	intron	Kif28	kinesin family member 28 [Source:MGI Symbol;Acc:MGI:2686151]
chr1	179959352	179959726	375	119	0.00258618	0.0743067	-0.0717206	-578.795	CHH	ENSMUSG00000026490.18	promoter	Cdc42bpa	CDC42 binding protein kinase alpha [Source:MGI Symbol;Acc:MGI:2441841]
chr1	180482895	180483182	288	110	0.00475128	0.074887	-0.0701357	-544.984	CHH	ENSMUSG00000053963.7	intron	Stum	mechanosensory transduction mediator [Source:MGI Symbol;Acc:MGI:2138735]
chr1	180482895	180483182	288	110	0.00475128	0.074887	-0.0701357	-544.984	CHH	ENSMUSG00000053963.7	exon	Stum	mechanosensory transduction mediator [Source:MGI Symbol;Acc:MGI:2138735]
chr1	180641382	180641509	128	30	0.00267892	0.0826818	-0.0800029	-126.129	CHG	ENSMUSG00000058729.13	exon	Lin9	lin-9 homolog (C. elegans) [Source:MGI Symbol;Acc:MGI:1919818]
chr1	180641382	180641509	128	30	0.00267892	0.0826818	-0.0800029	-126.129	CHG	ENSMUSG00000058729.13	intron	Lin9	lin-9 homolog (C. elegans) [Source:MGI Symbol;Acc:MGI:1919818]
chr1	180641406	180641533	128	29	0.039589	0.144711	-0.105122	-121.645	CG	ENSMUSG00000058729.13	intron	Lin9	lin-9 homolog (C. elegans) [Source:MGI Symbol;Acc:MGI:1919818]
chr1	180646719	180646882	164	12	0.88874	0.522315	0.366425	65.4193	CG	ENSMUSG00000058729.13	intron	Lin9	lin-9 homolog (C. elegans) [Source:MGI Symbol;Acc:MGI:1919818]
chr1	180862454	180862587	134	17	0.937626	0.622376	0.31525	106.421	CG	ENSMUSG00000038806.7	exon	Sde2	SDE2 telomere maintenance homolog (S. pombe) [Source:MGI Symbol;Acc:MGI:2384788]
chr1	181126828	181127026	199	13	0.700563	0.311927	0.388636	68.3556	CG	ENSMUSG00000026516.8	intron	Nvl	nuclear VCP-like [Source:MGI Symbol;Acc:MGI:1914709]
chr1	181126828	181127026	199	13	0.700563	0.311927	0.388636	68.3556	CG	ENSMUSG00000026516.8	exon	Nvl	nuclear VCP-like [Source:MGI Symbol;Acc:MGI:1914709]
chr1	181153519	181153576	58	15	0.000304756	0.0714778	-0.071173	-64.8	CHG	ENSMUSG00000062169.13	intron	Cnih4	cornichon family AMPA receptor auxiliary protein 4 [Source:MGI Symbol;Acc:MGI:1925828]
chr1	181153519	181153576	58	15	0.000304756	0.0714778	-0.071173	-64.8	CHG	ENSMUSG00000062169.13	promoter	Cnih4	cornichon family AMPA receptor auxiliary protein 4 [Source:MGI Symbol;Acc:MGI:1925828]
chr1	181453034	181453215	182	65	0.00952297	0.0870562	-0.0775332	-371.128	CHH	ENSMUSG00000026514.14	intron	Cnih3	cornichon family AMPA receptor auxiliary protein 3 [Source:MGI Symbol;Acc:MGI:1920228]
chr1	181923460	181923658	199	29	0.665075	0.948479	-0.283404	-219.156	CG	ENSMUSG00000022995.16	intron	Enah	ENAH actin regulator [Source:MGI Symbol;Acc:MGI:108360]
chr1	181923460	181923658	199	29	0.665075	0.948479	-0.283404	-219.156	CG	ENSMUSG00000022995.16	exon	Enah	ENAH actin regulator [Source:MGI Symbol;Acc:MGI:108360]
chr1	181950833	181950993	161	15	0.949672	0.640481	0.309191	82.1354	CG	ENSMUSG00000022995.16	intron	Enah	ENAH actin regulator [Source:MGI Symbol;Acc:MGI:108360]
chr1	181950833	181950993	161	15	0.949672	0.640481	0.309191	82.1354	CG	ENSMUSG00000103722.1	exon	2700078F05Rik	RIKEN cDNA 2700078F05 gene [Source:MGI Symbol;Acc:MGI:1919876]
chr1	182506799	182506978	180	69	0.00607409	0.0915471	-0.085473	-397.06	CHH	ENSMUSG00000026509.15	intron	Capn2	calpain 2 [Source:MGI Symbol;Acc:MGI:88264]
chr1	182584439	182584573	135	10	0.879286	0.4606	0.418686	61.1273	CG	ENSMUSG00000038599.14	intron	Capn8	calpain 8 [Source:MGI Symbol;Acc:MGI:2181366]
chr1	182961188	182961377	190	79	0.0127096	0.0888309	-0.0761213	-454.436	CHH	ENSMUSG00000079164.8	intron	Tlr5	toll-like receptor 5 [Source:MGI Symbol;Acc:MGI:1858171]
chr1	183403259	183403540	282	70	0.0182945	0.125432	-0.107138	-359.227	CHH	ENSMUSG00000072258.10	intron	Taf1a	TATA-box binding protein associated factor, RNA polymerase I, A [Source:MGI Symbol;Acc:MGI:109578]
chr1	183430443	183430796	354	127	0.00892952	0.0722112	-0.0632816	-572.394	CHH	ENSMUSG00000053461.9	intron	Hhipl2	hedgehog interacting protein-like 2 [Source:MGI Symbol;Acc:MGI:1926022]
chr1	184727594	184727784	191	24	0.168128	0.405226	-0.237098	-122.364	CG	ENSMUSG00000039377.7	exon	Hlx	H2.0-like homeobox [Source:MGI Symbol;Acc:MGI:96109]
chr1	184794547	184794746	200	67	0.0729182	0.000690735	0.0722275	376.98	CHH	ENSMUSG00000026621.13	intron	2020-03-01	mitochondrial amidoxime reducing component 1 [Source:MGI Symbol;Acc:MGI:1913362]
chr1	184840777	184840935	159	18	0.755023	0.359132	0.395892	113.735	CG	ENSMUSG00000073481.9	intron	2020-03-02	mitochondrial amidoxime reducing component 2 [Source:MGI Symbol;Acc:MGI:1914497]
chr1	185208084	185208196	113	9	0.466969	0.135123	0.331846	42.7409	CG	ENSMUSG00000039318.12	intron	Rab3gap2	RAB3 GTPase activating protein subunit 2 [Source:MGI Symbol;Acc:MGI:1916043]
chr1	185253536	185253617	82	8	0.676661	0.272803	0.403857	41.2626	CG	ENSMUSG00000039318.12	intron	Rab3gap2	RAB3 GTPase activating protein subunit 2 [Source:MGI Symbol;Acc:MGI:1916043]
chr1	185420964	185421038	75	8	0.624011	0.271881	0.35213	36.6939	CG	ENSMUSG00000026615.14	intron	Eprs	glutamyl-prolyl-tRNA synthetase [Source:MGI Symbol;Acc:MGI:97838]
chr1	185447196	185447382	187	72	0.00914876	0.0688316	-0.0596829	-354.206	CHH	ENSMUSG00000097615.1	exon	Gm2061	predicted gene 2061 [Source:MGI Symbol;Acc:MGI:3780228]
chr1	186674578	186674774	197	76	0.00659402	0.0682101	-0.061616	-400.232	CHH	ENSMUSG00000039239.14	intron	Tgfb2	transforming growth factor, beta 2 [Source:MGI Symbol;Acc:MGI:98726]
chr1	186674578	186674774	197	76	0.00659402	0.0682101	-0.061616	-400.232	CHH	ENSMUSG00000089045.1	promoter	Gm26169	predicted gene, 26169 [Source:MGI Symbol;Acc:MGI:5455946]
chr1	187217018	187217103	86	8	0.896386	0.523989	0.372398	40.787	CG	ENSMUSG00000026611.17	promoter	Spata17	spermatogenesis associated 17 [Source:MGI Symbol;Acc:MGI:1921967]
chr1	187217018	187217103	86	8	0.896386	0.523989	0.372398	40.787	CG	ENSMUSG00000039210.16	intron	Gpatch2	G patch domain containing 2 [Source:MGI Symbol;Acc:MGI:1915019]
chr1	187226824	187226940	117	14	0.316826	0.0523392	0.264487	74.759	CG	ENSMUSG00000039210.16	intron	Gpatch2	G patch domain containing 2 [Source:MGI Symbol;Acc:MGI:1915019]
chr1	187609907	187610120	214	69	0.00267416	0.0612134	-0.0585392	-361.298	CHH	ENSMUSG00000026610.13	intron	Esrrg	estrogen-related receptor gamma [Source:MGI Symbol;Acc:MGI:1347056]
chr1	187710168	187710408	241	78	0.00210702	0.05446	-0.0523529	-376.445	CHH	ENSMUSG00000026610.13	intron	Esrrg	estrogen-related receptor gamma [Source:MGI Symbol;Acc:MGI:1347056]
chr1	188257496	188257549	54	11	0.000271467	0.0686975	-0.068426	-42.5942	CHG	ENSMUSG00000104482.1	intron	Gm38064	predicted gene, 38064 [Source:MGI Symbol;Acc:MGI:5611292]
chr1	188550722	188550922	201	62	0.00417203	0.0912638	-0.0870917	-368.548	CHH	ENSMUSG00000026609.15	intron	Ush2a	usherin [Source:MGI Symbol;Acc:MGI:1341292]
chr1	188866279	188866374	96	14	0.713929	0.314763	0.399166	94.638	CG	ENSMUSG00000026609.15	intron	Ush2a	usherin [Source:MGI Symbol;Acc:MGI:1341292]
chr1	188887924	188888116	193	66	0.00458028	0.0960076	-0.0914273	-362.458	CHH	ENSMUSG00000026609.15	intron	Ush2a	usherin [Source:MGI Symbol;Acc:MGI:1341292]
chr1	188944118	188944310	193	80	0.00671812	0.0837877	-0.0770696	-483.859	CHH	ENSMUSG00000026609.15	intron	Ush2a	usherin [Source:MGI Symbol;Acc:MGI:1341292]
chr1	189770101	189770307	207	81	0.00634184	0.118479	-0.112137	-536.411	CHH	ENSMUSG00000026604.17	intron	Ptpn14	protein tyrosine phosphatase, non-receptor type 14 [Source:MGI Symbol;Acc:MGI:102467]
chr1	189811682	189811900	219	78	0.00781019	0.0691707	-0.0613605	-352.295	CHH	ENSMUSG00000026604.17	intron	Ptpn14	protein tyrosine phosphatase, non-receptor type 14 [Source:MGI Symbol;Acc:MGI:102467]
chr1	189880855	189881114	260	98	0.0040699	0.0679577	-0.0638878	-552.086	CHH	ENSMUSG00000104435.1	exon	Gm37422	predicted gene, 37422 [Source:MGI Symbol;Acc:MGI:5610650]
chr1	189880855	189881114	260	98	0.0040699	0.0679577	-0.0638878	-552.086	CHH	ENSMUSG00000026603.13	exon	Smyd2	SET and MYND domain containing 2 [Source:MGI Symbol;Acc:MGI:1915889]
chr1	189880855	189881114	260	98	0.0040699	0.0679577	-0.0638878	-552.086	CHH	ENSMUSG00000026603.13	intron	Smyd2	SET and MYND domain containing 2 [Source:MGI Symbol;Acc:MGI:1915889]
chr1	189920840	189920934	95	15	0.919963	0.75116	0.168803	60.8739	CG	ENSMUSG00000026603.13	intron	Smyd2	SET and MYND domain containing 2 [Source:MGI Symbol;Acc:MGI:1915889]
chr1	190181811	190181983	173	11	0.76013	0.361112	0.399018	56.6498	CG	ENSMUSG00000079045.3	intron	Prox1os	prospero homeobox 1, opposite strand [Source:MGI Symbol;Acc:MGI:4937200]
chr1	190421212	190421492	281	100	0.0125818	0.0842219	-0.0716401	-494.528	CHH	ENSMUSG00000103510.1	intron	Gm30725	predicted gene, 30725 [Source:MGI Symbol;Acc:MGI:5589884]
chr1	190710328	190710426	99	8	0.765362	0.481356	0.284006	35.0776	CG	ENSMUSG00000089872.10	intron	Rps6kc1	ribosomal protein S6 kinase polypeptide 1 [Source:MGI Symbol;Acc:MGI:2443419]
chr1	190788247	190788489	243	91	0.00967428	0.076497	-0.0668227	-462.394	CHH	ENSMUSG00000089872.10	intron	Rps6kc1	ribosomal protein S6 kinase polypeptide 1 [Source:MGI Symbol;Acc:MGI:2443419]
chr1	190796119	190796227	109	11	0.88715	0.624718	0.262432	49.1929	CG	ENSMUSG00000089872.10	intron	Rps6kc1	ribosomal protein S6 kinase polypeptide 1 [Source:MGI Symbol;Acc:MGI:2443419]
chr1	190796119	190796227	109	11	0.88715	0.624718	0.262432	49.1929	CG	ENSMUSG00000089872.10	exon	Rps6kc1	ribosomal protein S6 kinase polypeptide 1 [Source:MGI Symbol;Acc:MGI:2443419]
chr1	191061691	191061983	293	90	0.00870581	0.110387	-0.101681	-526.219	CHH	ENSMUSG00000062510.12	promoter	Nsl1	NSL1, MIS12 kinetochore complex component [Source:MGI Symbol;Acc:MGI:2685830]
chr1	191061691	191061983	293	90	0.00870581	0.110387	-0.101681	-526.219	CHH	ENSMUSG00000026632.17	intron	Tatdn3	TatD DNase domain containing 3 [Source:MGI Symbol;Acc:MGI:1916222]
chr1	191065706	191065859	154	71	0.00889706	0.0845682	-0.0756711	-387.329	CHH	ENSMUSG00000062510.12	intron	Nsl1	NSL1, MIS12 kinetochore complex component [Source:MGI Symbol;Acc:MGI:2685830]
chr1	191097645	191097816	172	71	0.0070977	0.100034	-0.0929359	-401.594	CHH	ENSMUSG00000026630.9	promoter	Batf3	basic leucine zipper transcription factor, ATF-like 3 [Source:MGI Symbol;Acc:MGI:1925491]
chr1	191265257	191265623	367	122	0.00850348	0.0828835	-0.07438	-649.282	CHH	ENSMUSG00000103174.1	promoter	Gm37168	predicted gene, 37168 [Source:MGI Symbol;Acc:MGI:5610396]
chr1	191340759	191340960	202	77	0.00989761	0.0962006	-0.086303	-429.774	CHH	ENSMUSG00000026627.7	exon	Tmem206	transmembrane protein 206 [Source:MGI Symbol;Acc:MGI:1914200]
chr1	191340759	191340960	202	77	0.00989761	0.0962006	-0.086303	-429.774	CHH	ENSMUSG00000026627.7	intron	Tmem206	transmembrane protein 206 [Source:MGI Symbol;Acc:MGI:1914200]
chr18	43003313	43004058	746	41	0.935017	0.436262	0.498755	338.14	CG	ENSMUSG00000024500.19	intron	Ppp2r2b	protein phosphatase 2, regulatory subunit B, beta [Source:MGI Symbol;Acc:MGI:1920180]
chr18	43003313	43004058	746	41	0.935017	0.436262	0.498755	338.14	CG	ENSMUSG00000117792.1	intron
chr12	111445259	111445998	740	116	0.795148	0.474106	0.321043	900.824	CG	ENSMUSG00000021281.15	promoter	Tnfaip2	tumor necrosis factor, alpha-induced protein 2 [Source:MGI Symbol;Acc:MGI:104960]
chr1	192197240	192197421	182	68	0.0112023	0.0948157	-0.0836134	-358.595	CHH	ENSMUSG00000058248.12	intron	Kcnh1	potassium voltage-gated channel, subfamily H (eag-related), member 1 [Source:MGI Symbol;Acc:MGI:1341721]
chr1	192327538	192327753	216	93	0.00824339	0.078248	-0.0700047	-518.486	CHH	ENSMUSG00000058248.12	intron	Kcnh1	potassium voltage-gated channel, subfamily H (eag-related), member 1 [Source:MGI Symbol;Acc:MGI:1341721]
chr1	192701388	192701590	203	76	0.0133598	0.104591	-0.0912315	-388.689	CHH	ENSMUSG00000037375.16	intron	Hhat	hedgehog acyltransferase [Source:MGI Symbol;Acc:MGI:2444681]
chr1	192833606	192833724	119	16	0.413426	0.15325	0.260176	80.2672	CG	ENSMUSG00000047384.3	exon	A730013G03Rik	RIKEN cDNA A730013G03 gene [Source:MGI Symbol;Acc:MGI:2445118]
chr1	193231084	193231344	261	91	0.00412081	0.0641907	-0.0600699	-470.753	CHH	ENSMUSG00000026639.18	intron	Lamb3	laminin, beta 3 [Source:MGI Symbol;Acc:MGI:99915]
chr1	193231084	193231344	261	91	0.00412081	0.0641907	-0.0600699	-470.753	CHH	ENSMUSG00000016194.14	intron	Hsd11b1	hydroxysteroid 11-beta dehydrogenase 1 [Source:MGI Symbol;Acc:MGI:103562]
chr1	193302896	193303091	196	69	0.00717336	0.0911063	-0.0839329	-363.367	CHH	ENSMUSG00000026639.18	intron	Lamb3	laminin, beta 3 [Source:MGI Symbol;Acc:MGI:99915]
chr1	194628552	194628775	224	85	0.00666457	0.0564836	-0.049819	-406.623	CHH	ENSMUSG00000026640.12	intron	Plxna2	plexin A2 [Source:MGI Symbol;Acc:MGI:107684]
chr1	194692627	194692974	348	108	0.00678692	0.0717183	-0.0649314	-520.9	CHH	ENSMUSG00000026640.12	intron	Plxna2	plexin A2 [Source:MGI Symbol;Acc:MGI:107684]
chr1	194703697	194703855	159	69	0.00793933	0.0720612	-0.0641219	-377.644	CHH	ENSMUSG00000026640.12	intron	Plxna2	plexin A2 [Source:MGI Symbol;Acc:MGI:107684]
chr1	195261287	195261541	255	73	0.00987896	0.125061	-0.115182	-439.083	CHH	ENSMUSG00000104297.1	promoter	Gm38046	predicted gene, 38046 [Source:MGI Symbol;Acc:MGI:5611274]
chr1	195320718	195320852	135	21	0.00329941	0.162194	-0.158895	-99.5662	CHG	ENSMUSG00000102307.1	promoter	Gm38194	predicted gene, 38194 [Source:MGI Symbol;Acc:MGI:5611422]
chr10	3384922	3385177	256	97	0.00648824	0.103734	-0.097246	-586.462	CHH	ENSMUSG00000040653.6	intron	Ppp1r14c	protein phosphatase 1, regulatory inhibitor subunit 14C [Source:MGI Symbol;Acc:MGI:1923392]
chr10	3921850	3922094	245	89	0.0068964	0.0782529	-0.0713565	-442.014	CHH	ENSMUSG00000040624.18	intron	Plekhg1	pleckstrin homology domain containing, family G (with RhoGef domain) member 1 [Source:MGI Symbol;Acc:MGI:2676551]
chr10	3961870	3962234	365	126	0.00825666	0.0895824	-0.0813257	-645.815	CHH	ENSMUSG00000040624.18	intron	Plekhg1	pleckstrin homology domain containing, family G (with RhoGef domain) member 1 [Source:MGI Symbol;Acc:MGI:2676551]
chr10	4064825	4065162	338	128	0.00466977	0.0644516	-0.0597818	-546.155	CHH	ENSMUSG00000040675.17	intron	Mthfd1l	methylenetetrahydrofolate dehydrogenase (NADP+ dependent) 1-like [Source:MGI Symbol;Acc:MGI:1924836]
chr10	4111224	4111396	173	15	0.438147	0.144881	0.293266	77.6238	CG	ENSMUSG00000040675.17	intron	Mthfd1l	methylenetetrahydrofolate dehydrogenase (NADP+ dependent) 1-like [Source:MGI Symbol;Acc:MGI:1924836]
chr10	4324699	4324808	110	14	0.657253	0.290143	0.36711	77.1514	CG	ENSMUSG00000038587.9	intron	Akap12	A kinase (PRKA) anchor protein (gravin) 12 [Source:MGI Symbol;Acc:MGI:1932576]
chr10	4338892	4338955	64	7	0.792328	0.452624	0.339703	31.2648	CG	ENSMUSG00000038587.9	intron	Akap12	A kinase (PRKA) anchor protein (gravin) 12 [Source:MGI Symbol;Acc:MGI:1932576]
chr10	4486225	4486432	208	85	0.00768151	0.133448	-0.125767	-616.699	CHH	ENSMUSG00000019767.12	intron	Ccdc170	coiled-coil domain containing 170 [Source:MGI Symbol;Acc:MGI:2685067]
chr10	4675291	4675353	63	7	0.518175	0.2777	0.240475	28.5924	CG	ENSMUSG00000019768.16	intron	Esr1	estrogen receptor 1 (alpha) [Source:MGI Symbol;Acc:MGI:1352467]
chr10	4710124	4710221	98	13	0.317454	0.0762512	0.241203	69.3043	CG	ENSMUSG00000019768.16	intron	Esr1	estrogen receptor 1 (alpha) [Source:MGI Symbol;Acc:MGI:1352467]
chr10	4710124	4710221	98	13	0.317454	0.0762512	0.241203	69.3043	CG	ENSMUSG00000019768.16	promoter	Esr1	estrogen receptor 1 (alpha) [Source:MGI Symbol;Acc:MGI:1352467]
chr10	4710124	4710221	98	13	0.317454	0.0762512	0.241203	69.3043	CG	ENSMUSG00000019768.16	exon	Esr1	estrogen receptor 1 (alpha) [Source:MGI Symbol;Acc:MGI:1352467]
chr10	4710124	4710221	98	13	0.317454	0.0762512	0.241203	69.3043	CG	ENSMUSG00000019768.16	utr5	Esr1	estrogen receptor 1 (alpha) [Source:MGI Symbol;Acc:MGI:1352467]
chr10	4711944	4712033	90	9	0.872608	0.492355	0.380253	48.7858	CG	ENSMUSG00000019768.16	intron	Esr1	estrogen receptor 1 (alpha) [Source:MGI Symbol;Acc:MGI:1352467]
chr10	4711944	4712033	90	9	0.872608	0.492355	0.380253	48.7858	CG	ENSMUSG00000019768.16	promoter	Esr1	estrogen receptor 1 (alpha) [Source:MGI Symbol;Acc:MGI:1352467]
chr12	111445259	111445998	740	116	0.795148	0.474106	0.321043	900.824	CG	ENSMUSG00000021281.15	exon	Tnfaip2	tumor necrosis factor, alpha-induced protein 2 [Source:MGI Symbol;Acc:MGI:104960]
chr12	111445259	111445998	740	116	0.795148	0.474106	0.321043	900.824	CG	ENSMUSG00000021281.15	intron	Tnfaip2	tumor necrosis factor, alpha-induced protein 2 [Source:MGI Symbol;Acc:MGI:104960]
chr8	84784222	84784944	723	126	0.471433	0.2194	0.252033	704.248	CG	ENSMUSG00000001911.16	intron	Nfix	nuclear factor I/X [Source:MGI Symbol;Acc:MGI:97311]
chr19	4615057	4615765	709	134	0.643749	0.244248	0.3995	1195.32	CG	ENSMUSG00000024892.17	intron	Pcx	pyruvate carboxylase [Source:MGI Symbol;Acc:MGI:97520]
chr10	8745830	8746121	292	114	0.00561374	0.0822796	-0.0766659	-654.424	CHH	ENSMUSG00000015305.6	intron	Sash1	SAM and SH3 domain containing 1 [Source:MGI Symbol;Acc:MGI:1917347]
chr10	8745830	8746121	292	114	0.00561374	0.0822796	-0.0766659	-654.424	CHH	ENSMUSG00000015305.6	exon	Sash1	SAM and SH3 domain containing 1 [Source:MGI Symbol;Acc:MGI:1917347]
chr10	8747762	8747820	59	5	0.90876	0.723696	0.185064	19.5126	CG	ENSMUSG00000015305.6	intron	Sash1	SAM and SH3 domain containing 1 [Source:MGI Symbol;Acc:MGI:1917347]
chr10	8758086	8758160	75	4	0.83466	0.353784	0.480877	21.0738	CG	ENSMUSG00000015305.6	promoter	Sash1	SAM and SH3 domain containing 1 [Source:MGI Symbol;Acc:MGI:1917347]
chr10	8758086	8758160	75	4	0.83466	0.353784	0.480877	21.0738	CG	ENSMUSG00000015305.6	intron	Sash1	SAM and SH3 domain containing 1 [Source:MGI Symbol;Acc:MGI:1917347]
chr10	8762151	8762279	129	16	0.806844	0.517342	0.289502	75.2064	CG	ENSMUSG00000015305.6	intron	Sash1	SAM and SH3 domain containing 1 [Source:MGI Symbol;Acc:MGI:1917347]
chr10	8762151	8762279	129	16	0.806844	0.517342	0.289502	75.2064	CG	ENSMUSG00000015305.6	exon	Sash1	SAM and SH3 domain containing 1 [Source:MGI Symbol;Acc:MGI:1917347]
chr10	8762151	8762279	129	16	0.806844	0.517342	0.289502	75.2064	CG	ENSMUSG00000015305.6	utr5	Sash1	SAM and SH3 domain containing 1 [Source:MGI Symbol;Acc:MGI:1917347]
chr10	8803028	8803228	201	71	0.00974703	0.0975744	-0.0878274	-380.794	CHH	ENSMUSG00000015305.6	intron	Sash1	SAM and SH3 domain containing 1 [Source:MGI Symbol;Acc:MGI:1917347]
chr10	8814313	8814495	183	17	0.789471	0.513848	0.275623	78.2792	CG	ENSMUSG00000015305.6	intron	Sash1	SAM and SH3 domain containing 1 [Source:MGI Symbol;Acc:MGI:1917347]
chr10	8814313	8814495	183	17	0.789471	0.513848	0.275623	78.2792	CG	ENSMUSG00000015305.6	exon	Sash1	SAM and SH3 domain containing 1 [Source:MGI Symbol;Acc:MGI:1917347]
chr19	4615057	4615765	709	134	0.643749	0.244248	0.3995	1195.32	CG	ENSMUSG00000045045.7	exon	Lrfn4	leucine rich repeat and fibronectin type III domain containing 4 [Source:MGI Symbol;Acc:MGI:2385612]
chr10	8951461	8951559	99	6	0.479491	0.1545	0.324991	28.7473	CG	ENSMUSG00000111674.1	promoter	Gm48728	predicted gene, 48728 [Source:MGI Symbol;Acc:MGI:6098388]
chr10	10133737	10133873	137	62	0.000986082	0.0919102	-0.0909241	-355.116	CHH	ENSMUSG00000101621.2	intron	Gm28905	predicted gene 28905 [Source:MGI Symbol;Acc:MGI:5579611]
chr10	10942204	10942532	329	103	0.00486496	0.06198	-0.0571151	-468.664	CHH	ENSMUSG00000019828.13	intron	Grm1	glutamate receptor, metabotropic 1 [Source:MGI Symbol;Acc:MGI:1351338]
chr10	10982496	10982697	202	63	0.00806961	0.13676	-0.128691	-421.205	CHH	ENSMUSG00000019828.13	intron	Grm1	glutamate receptor, metabotropic 1 [Source:MGI Symbol;Acc:MGI:1351338]
chr10	11063199	11063461	263	90	0.0144861	0.101425	-0.0869386	-518.862	CHH	ENSMUSG00000019828.13	intron	Grm1	glutamate receptor, metabotropic 1 [Source:MGI Symbol;Acc:MGI:1351338]
chr10	12413491	12413764	274	107	0.00922116	0.0705657	-0.0613445	-545.507	CHH	ENSMUSG00000019820.11	intron	Utrn	utrophin [Source:MGI Symbol;Acc:MGI:104631]
chr10	12581384	12581600	217	73	0.00796526	0.0858694	-0.0779041	-412.249	CHH	ENSMUSG00000019820.11	intron	Utrn	utrophin [Source:MGI Symbol;Acc:MGI:104631]
chr10	12726617	12726835	219	75	0.0165412	0.163298	-0.146756	-508.342	CHH	ENSMUSG00000019820.11	intron	Utrn	utrophin [Source:MGI Symbol;Acc:MGI:104631]
chr10	13303352	13303537	186	72	0.00474165	0.091942	-0.0872004	-420.662	CHH	ENSMUSG00000062866.16	intron	Phactr2	phosphatase and actin regulator 2 [Source:MGI Symbol;Acc:MGI:2446138]
chr10	13373876	13374073	198	69	0.00470925	0.0900956	-0.0853863	-414.888	CHH	ENSMUSG00000062866.16	intron	Phactr2	phosphatase and actin regulator 2 [Source:MGI Symbol;Acc:MGI:2446138]
chr10	13842097	13842165	69	7	0.553169	0.205285	0.347884	32.7207	CG	ENSMUSG00000019806.13	intron	Aig1	androgen-induced 1 [Source:MGI Symbol;Acc:MGI:1913503]
chr10	14080228	14080457	230	84	0.00977855	0.090058	-0.0802794	-449.006	CHH	ENSMUSG00000015501.10	intron	Hivep2	human immunodeficiency virus type I enhancer binding protein 2 [Source:MGI Symbol;Acc:MGI:1338076]
chr10	14661848	14662045	198	71	0.00410389	0.0865018	-0.0823979	-393.283	CHH	ENSMUSG00000019868.16	intron	Vta1	vesicle (multivesicular body) trafficking 1 [Source:MGI Symbol;Acc:MGI:1913451]
chr10	15799288	15799494	207	74	0.00360639	0.0933	-0.0896936	-416.33	CHH	ENSMUSG00000112227.1	intron	C330004P14Rik	RIKEN cDNA C330004P14 gene [Source:MGI Symbol;Acc:MGI:1924788]
chr10	17518835	17518950	116	9	0.694915	0.298313	0.396602	46.9051	CG	ENSMUSG00000112587.1	intron	Gm47769	predicted gene, 47769 [Source:MGI Symbol;Acc:MGI:6096924]
chr10	18139478	18139541	64	6	0.634564	0.87249	-0.237926	-29.1454	CG	ENSMUSG00000071392.6	intron	Ect2l	epithelial cell transforming sequence 2 oncogene-like [Source:MGI Symbol;Acc:MGI:3641723]
chr10	18139478	18139541	64	6	0.634564	0.87249	-0.237926	-29.1454	CG	ENSMUSG00000071392.6	promoter	Ect2l	epithelial cell transforming sequence 2 oncogene-like [Source:MGI Symbol;Acc:MGI:3641723]
chr10	18341895	18342035	141	13	0.864902	0.570761	0.294141	61.219	CG	ENSMUSG00000039835.16	intron	Nhsl1	NHS-like 1 [Source:MGI Symbol;Acc:MGI:106390]
chr10	18422985	18423295	311	115	0.00767325	0.0912074	-0.0835341	-599.226	CHH	ENSMUSG00000039835.16	intron	Nhsl1	NHS-like 1 [Source:MGI Symbol;Acc:MGI:106390]
chr10	18476009	18476187	179	63	0.00820037	0.112781	-0.104581	-373.82	CHH	ENSMUSG00000039835.16	intron	Nhsl1	NHS-like 1 [Source:MGI Symbol;Acc:MGI:106390]
chr10	18811221	18811565	345	128	0.00605147	0.0710681	-0.0650167	-637.248	CHH	ENSMUSG00000111474.1	intron	Gm32926	predicted gene, 32926 [Source:MGI Symbol;Acc:MGI:5592085]
chr10	18811221	18811565	345	128	0.00605147	0.0710681	-0.0650167	-637.248	CHH	ENSMUSG00000110737.1	intron	4930444F02Rik	RIKEN cDNA 4930444F02 gene [Source:MGI Symbol;Acc:MGI:1921218]
chr10	20002096	20002155	60	6	0.59054	0.108781	0.481759	31.9509	CG	ENSMUSG00000071369.11	intron	Map3k5	mitogen-activated protein kinase kinase kinase 5 [Source:MGI Symbol;Acc:MGI:1346876]
chr10	20024879	20024983	105	14	0.822243	0.504138	0.318105	70.0756	CG	ENSMUSG00000071369.11	intron	Map3k5	mitogen-activated protein kinase kinase kinase 5 [Source:MGI Symbol;Acc:MGI:1346876]
chr10	20024879	20024983	105	14	0.822243	0.504138	0.318105	70.0756	CG	ENSMUSG00000071369.11	exon	Map3k5	mitogen-activated protein kinase kinase kinase 5 [Source:MGI Symbol;Acc:MGI:1346876]
chr10	20119402	20119564	163	8	0.798991	0.317159	0.481831	39.8987	CG	ENSMUSG00000071369.11	intron	Map3k5	mitogen-activated protein kinase kinase kinase 5 [Source:MGI Symbol;Acc:MGI:1346876]
chr10	20133713	20133766	54	5	0.887815	0.721355	0.16646	19.1162	CG	ENSMUSG00000071369.11	intron	Map3k5	mitogen-activated protein kinase kinase kinase 5 [Source:MGI Symbol;Acc:MGI:1346876]
chr10	20141376	20141485	110	18	0.682542	0.407537	0.275005	84.9153	CG	ENSMUSG00000071369.11	intron	Map3k5	mitogen-activated protein kinase kinase kinase 5 [Source:MGI Symbol;Acc:MGI:1346876]
chr10	20170863	20170954	92	18	0.646556	0.299989	0.346567	107.739	CG	ENSMUSG00000019996.17	intron	Map7	microtubule-associated protein 7 [Source:MGI Symbol;Acc:MGI:1328328]
chr10	20170863	20170954	92	18	0.646556	0.299989	0.346567	107.739	CG	ENSMUSG00000019996.17	promoter	Map7	microtubule-associated protein 7 [Source:MGI Symbol;Acc:MGI:1328328]
chr10	20170863	20170954	92	18	0.646556	0.299989	0.346567	107.739	CG	ENSMUSG00000019996.17	exon	Map7	microtubule-associated protein 7 [Source:MGI Symbol;Acc:MGI:1328328]
chr10	20197276	20197330	55	9	0.55772	0.850288	-0.292568	-41.594	CG	ENSMUSG00000019996.17	intron	Map7	microtubule-associated protein 7 [Source:MGI Symbol;Acc:MGI:1328328]
chr10	20226877	20226947	71	6	0.772711	0.262519	0.510191	36.242	CG	ENSMUSG00000019996.17	intron	Map7	microtubule-associated protein 7 [Source:MGI Symbol;Acc:MGI:1328328]
chr10	20257218	20257402	185	17	0.830395	0.550849	0.279547	80.9671	CG	ENSMUSG00000019996.17	exon	Map7	microtubule-associated protein 7 [Source:MGI Symbol;Acc:MGI:1328328]
chr10	20257218	20257402	185	17	0.830395	0.550849	0.279547	80.9671	CG	ENSMUSG00000019996.17	intron	Map7	microtubule-associated protein 7 [Source:MGI Symbol;Acc:MGI:1328328]
chr10	20457299	20457642	344	94	0.0055637	0.0891058	-0.0835421	-489.27	CHH	ENSMUSG00000019990.15	intron	Pde7b	phosphodiesterase 7B [Source:MGI Symbol;Acc:MGI:1352752]
chr10	20479662	20479750	89	14	0.658328	0.367975	0.290353	62.1936	CG	ENSMUSG00000019990.15	intron	Pde7b	phosphodiesterase 7B [Source:MGI Symbol;Acc:MGI:1352752]
chr10	20479662	20479750	89	14	0.658328	0.367975	0.290353	62.1936	CG	ENSMUSG00000019990.15	exon	Pde7b	phosphodiesterase 7B [Source:MGI Symbol;Acc:MGI:1352752]
chr10	20756406	20756631	226	103	0.00887659	0.110125	-0.101248	-680.683	CHH	ENSMUSG00000111091.1	intron	Gm48651	predicted gene, 48651 [Source:MGI Symbol;Acc:MGI:6098260]
chr10	21036456	21036675	220	91	0.00961372	0.10693	-0.0973158	-582.539	CHH	ENSMUSG00000019986.17	intron	Ahi1	Abelson helper integration site 1 [Source:MGI Symbol;Acc:MGI:87971]
chr10	21036456	21036675	220	91	0.00961372	0.10693	-0.0973158	-582.539	CHH	ENSMUSG00000111227.1	intron	Gm20149	predicted gene, 20149 [Source:MGI Symbol;Acc:MGI:5012334]
chr10	21236210	21236319	110	15	0.872409	0.628094	0.244315	65.8882	CG	ENSMUSG00000111200.1	intron	Gm33728	predicted gene, 33728 [Source:MGI Symbol;Acc:MGI:5592887]
chr10	21301977	21302080	104	9	0.917868	0.670328	0.24754	40.2707	CG	ENSMUSG00000019977.16	intron	Hbs1l	Hbs1-like (S. cerevisiae) [Source:MGI Symbol;Acc:MGI:1891704]
chr10	21379992	21380083	92	9	0.71751	0.332059	0.385451	46.092	CG	ENSMUSG00000037542.13	intron	Aldh8a1	aldehyde dehydrogenase 8 family, member A1 [Source:MGI Symbol;Acc:MGI:2653900]
chr10	21690602	21690664	63	9	0.946205	0.73998	0.206225	37.5288	CG	ENSMUSG00000056716.10	intron	Gm5420	predicted gene 5420 [Source:MGI Symbol;Acc:MGI:3645721]
chr10	21690602	21690664	63	9	0.946205	0.73998	0.206225	37.5288	CG	ENSMUSG00000056716.10	promoter	Gm5420	predicted gene 5420 [Source:MGI Symbol;Acc:MGI:3645721]
chr10	21705198	21705509	312	128	0.0098091	0.077213	-0.0674039	-676.778	CHH	ENSMUSG00000056716.10	intron	Gm5420	predicted gene 5420 [Source:MGI Symbol;Acc:MGI:3645721]
chr10	23811780	23811880	101	6	0.452923	0.113319	0.339604	30.9841	CG	ENSMUSG00000037455.16	intron	Slc18b1	solute carrier family 18, subfamily B, member 1 [Source:MGI Symbol;Acc:MGI:1923556]
chr10	24108661	24108749	89	12	0.912384	0.644063	0.268321	56.5801	CG	ENSMUSG00000037424.6	exon	Taar9	trace amine-associated receptor 9 [Source:MGI Symbol;Acc:MGI:3527454]
chr10	24245137	24245463	327	132	0.0053254	0.0621636	-0.0568382	-621.689	CHH	ENSMUSG00000020000.7	intron	Moxd1	monooxygenase, DBH-like 1 [Source:MGI Symbol;Acc:MGI:1921582]
chr10	24265644	24265853	210	75	0.00748925	0.0826814	-0.0751921	-398.83	CHH	ENSMUSG00000020000.7	intron	Moxd1	monooxygenase, DBH-like 1 [Source:MGI Symbol;Acc:MGI:1921582]
chr19	4615057	4615765	709	134	0.643749	0.244248	0.3995	1195.32	CG	ENSMUSG00000045045.7	utr5	Lrfn4	leucine rich repeat and fibronectin type III domain containing 4 [Source:MGI Symbol;Acc:MGI:2385612]
chr19	4615057	4615765	709	134	0.643749	0.244248	0.3995	1195.32	CG	ENSMUSG00000045045.7	promoter	Lrfn4	leucine rich repeat and fibronectin type III domain containing 4 [Source:MGI Symbol;Acc:MGI:2385612]
chr19	4615057	4615765	709	134	0.643749	0.244248	0.3995	1195.32	CG	ENSMUSG00000045045.7	TSS	Lrfn4	leucine rich repeat and fibronectin type III domain containing 4 [Source:MGI Symbol;Acc:MGI:2385612]
chr10	25274758	25274898	141	26	0.945123	0.627534	0.317588	201.355	CG	ENSMUSG00000039166.16	intron	Akap7	A kinase (PRKA) anchor protein 7 [Source:MGI Symbol;Acc:MGI:1859150]
chr10	25301747	25302009	263	97	0.00809984	0.0854376	-0.0773377	-527.849	CHH	ENSMUSG00000039166.16	intron	Akap7	A kinase (PRKA) anchor protein 7 [Source:MGI Symbol;Acc:MGI:1859150]
chr10	25301747	25302009	263	97	0.00809984	0.0854376	-0.0773377	-527.849	CHH	ENSMUSG00000112352.1	exon	Gm40617	predicted gene, 40617 [Source:MGI Symbol;Acc:MGI:5623502]
chr10	25301747	25302009	263	97	0.00809984	0.0854376	-0.0773377	-527.849	CHH	ENSMUSG00000112352.1	intron	Gm40617	predicted gene, 40617 [Source:MGI Symbol;Acc:MGI:5623502]
chr10	25501463	25501595	133	13	0.854558	0.564711	0.289847	61.641	CG	ENSMUSG00000019978.16	intron	Epb41l2	erythrocyte membrane protein band 4.1 like 2 [Source:MGI Symbol;Acc:MGI:103009]
chr10	25501463	25501595	133	13	0.854558	0.564711	0.289847	61.641	CG	ENSMUSG00000019978.16	promoter	Epb41l2	erythrocyte membrane protein band 4.1 like 2 [Source:MGI Symbol;Acc:MGI:103009]
chr10	25501463	25501595	133	13	0.854558	0.564711	0.289847	61.641	CG	ENSMUSG00000019978.16	exon	Epb41l2	erythrocyte membrane protein band 4.1 like 2 [Source:MGI Symbol;Acc:MGI:103009]
chr10	25803754	25804048	295	95	0.00880526	0.104519	-0.0957141	-525.758	CHH	ENSMUSG00000112444.1	intron	4930401C15Rik	RIKEN cDNA 4930401C15 gene [Source:MGI Symbol;Acc:MGI:1921053]
chr10	26909937	26910144	208	78	0.00440825	0.0661548	-0.0617466	-391.715	CHH	ENSMUSG00000039031.16	intron	Arhgap18	Rho GTPase activating protein 18 [Source:MGI Symbol;Acc:MGI:1921160]
chr10	26984360	26984606	247	79	0.00628149	0.0599402	-0.0536587	-349.623	CHH	ENSMUSG00000019899.17	exon	Lama2	laminin, alpha 2 [Source:MGI Symbol;Acc:MGI:99912]
chr10	26984360	26984606	247	79	0.00628149	0.0599402	-0.0536587	-349.623	CHH	ENSMUSG00000019899.17	intron	Lama2	laminin, alpha 2 [Source:MGI Symbol;Acc:MGI:99912]
chr10	27588359	27588601	243	87	0.00376944	0.122284	-0.118514	-631.93	CHH	ENSMUSG00000019899.17	intron	Lama2	laminin, alpha 2 [Source:MGI Symbol;Acc:MGI:99912]
chr10	27696009	27696253	245	67	0.00150588	0.074009	-0.0725031	-355.258	CHH	ENSMUSG00000112610.1	intron	Gm30165	predicted gene, 30165 [Source:MGI Symbol;Acc:MGI:5589324]
chr10	28382665	28382999	335	114	0.00696096	0.0746296	-0.0676686	-544.3	CHH	ENSMUSG00000019889.10	intron	Ptprk	protein tyrosine phosphatase, receptor type, K [Source:MGI Symbol;Acc:MGI:103310]
chr10	28679106	28679312	207	73	0.00467395	0.103487	-0.0988134	-442.272	CHH	ENSMUSG00000049109.15	intron	Themis	thymocyte selection associated [Source:MGI Symbol;Acc:MGI:2443552]
chr10	28689719	28689973	255	84	0.00846013	0.0697472	-0.0612871	-365.946	CHH	ENSMUSG00000049109.15	intron	Themis	thymocyte selection associated [Source:MGI Symbol;Acc:MGI:2443552]
chr10	29491155	29491375	221	70	0.0146058	0.112893	-0.0982875	-403.753	CHH	ENSMUSG00000019880.10	intron	Rspo3	R-spondin 3 [Source:MGI Symbol;Acc:MGI:1920030]
chr10	29491155	29491375	221	70	0.0146058	0.112893	-0.0982875	-403.753	CHH	ENSMUSG00000110986.1	exon	Gm20276	predicted gene, 20276 [Source:MGI Symbol;Acc:MGI:5012461]
chr10	29989690	29989926	237	82	0.0060558	0.0575538	-0.051498	-381.972	CHH	ENSMUSG00000111195.1	intron	Gm48215	predicted gene, 48215 [Source:MGI Symbol;Acc:MGI:6097611]
chr10	30607575	30607838	264	103	0.00863645	0.0991613	-0.0905249	-583.509	CHH	ENSMUSG00000111080.1	promoter	Gm20300	predicted gene, 20300 [Source:MGI Symbol;Acc:MGI:5012485]
chr10	31793875	31794077	203	71	0.00609878	0.0873445	-0.0812458	-410.826	CHH	ENSMUSG00000069670.8	intron	Nkain2	Na+/K+ transporting ATPase interacting 2 [Source:MGI Symbol;Acc:MGI:1923447]
chr10	32918847	32919129	283	103	0.00156671	0.095961	-0.0943943	-532.375	CHH	ENSMUSG00000112469.1	intron	Gm47823	predicted gene, 47823 [Source:MGI Symbol;Acc:MGI:6097015]
chr10	127170642	127171340	699	82	0.383933	0.120084	0.26385	479.517	CG	ENSMUSG00000006731.10	exon	B4galnt1	beta-1,4-N-acetyl-galactosaminyl transferase 1 [Source:MGI Symbol;Acc:MGI:1342057]
chr10	32935820	32936068	249	90	0.00818191	0.0624575	-0.0542756	-429.329	CHH	ENSMUSG00000112469.1	intron	Gm47823	predicted gene, 47823 [Source:MGI Symbol;Acc:MGI:6097015]
chr10	33347966	33348197	232	88	0.00442841	0.0638094	-0.059381	-462.343	CHH	ENSMUSG00000019787.9	intron	Trdn	triadin [Source:MGI Symbol;Acc:MGI:1924007]
chr10	33870263	33870452	190	70	0.0103769	0.153388	-0.143011	-489.59	CHH	ENSMUSG00000069668.4	intron	Sult3a1	sulfotransferase family 3A, member 1 [Source:MGI Symbol;Acc:MGI:1931469]
chr10	34407893	34408182	290	97	0.00707942	0.0719397	-0.0648602	-458.459	CHH	ENSMUSG00000039480.14	intron	Nt5dc1	5'-nucleotidase domain containing 1 [Source:MGI Symbol;Acc:MGI:2442446]
chr10	34530922	34531194	273	83	0.00744303	0.0961941	-0.088751	-428	CHH	ENSMUSG00000019779.15	intron	Frk	fyn-related kinase [Source:MGI Symbol;Acc:MGI:103265]
chr10	34882632	34882801	170	75	0.00682194	0.0864749	-0.079653	-433.381	CHH	ENSMUSG00000111042.1	intron	Gm18252	predicted gene, 18252 [Source:MGI Symbol;Acc:MGI:5010437]
chr10	38980520	38980844	325	112	0.00230604	0.094446	-0.09214	-659.614	CHH	ENSMUSG00000019846.11	intron	Lama4	laminin, alpha 4 [Source:MGI Symbol;Acc:MGI:109321]
chr10	39305853	39306097	245	89	0.00647367	0.0738076	-0.0673339	-493.273	CHH	ENSMUSG00000111183.1	intron	Gm48486	predicted gene, 48486 [Source:MGI Symbol;Acc:MGI:6098007]
chr10	39387253	39387311	59	5	0.641739	0.231643	0.410095	24.9684	CG	ENSMUSG00000019843.14	intron	Fyn	Fyn proto-oncogene [Source:MGI Symbol;Acc:MGI:95602]
chr10	39967326	39967484	159	76	0.00614344	0.0546372	-0.0484937	-355.572	CHH	ENSMUSG00000038528.15	intron	Mfsd4b5	major facilitator superfamily domain containing 4B5 [Source:MGI Symbol;Acc:MGI:2446139]
chr10	40128158	40128347	190	68	0.013624	0.194471	-0.180847	-442.354	CHH	ENSMUSG00000019838.11	intron	Slc16a10	solute carrier family 16 (monocarboxylic acid transporters), member 10 [Source:MGI Symbol;Acc:MGI:1919722]
chr10	40596121	40596406	286	107	0.0032284	0.0866735	-0.0834451	-677.818	CHH	ENSMUSG00000019834.15	intron	Slc22a16	solute carrier family 22 (organic cation transporter), member 16 [Source:MGI Symbol;Acc:MGI:1918090]
chr10	40598323	40598382	60	6	0.62193	0.155206	0.466724	31.4653	CG	ENSMUSG00000019834.15	intron	Slc22a16	solute carrier family 22 (organic cation transporter), member 16 [Source:MGI Symbol;Acc:MGI:1918090]
chr10	40641152	40641317	166	14	0.574444	0.190135	0.384309	85.5394	CG	ENSMUSG00000063428.8	intron	Ddo	D-aspartate oxidase [Source:MGI Symbol;Acc:MGI:1925528]
chr10	40641152	40641317	166	14	0.574444	0.190135	0.384309	85.5394	CG	ENSMUSG00000063428.8	exon	Ddo	D-aspartate oxidase [Source:MGI Symbol;Acc:MGI:1925528]
chr10	40641152	40641317	166	14	0.574444	0.190135	0.384309	85.5394	CG	ENSMUSG00000063428.8	utr3	Ddo	D-aspartate oxidase [Source:MGI Symbol;Acc:MGI:1925528]
chr10	40724945	40725138	194	72	0.00457151	0.0694542	-0.0648827	-381.632	CHH	ENSMUSG00000045555.3	intron	Mettl24	methyltransferase like 24 [Source:MGI Symbol;Acc:MGI:3045338]
chr10	41373961	41374166	206	86	0.0066892	0.0564332	-0.049744	-377.453	CHH	ENSMUSG00000091415.5	intron	Ak9	adenylate kinase 9 [Source:MGI Symbol;Acc:MGI:2685080]
chr10	41424601	41424715	115	13	0.622295	0.285568	0.336727	69.1427	CG	ENSMUSG00000091415.5	exon	Ak9	adenylate kinase 9 [Source:MGI Symbol;Acc:MGI:2685080]
chr10	41451518	41451604	87	10	0.475697	0.140394	0.335303	53.9362	CG	ENSMUSG00000019826.11	exon	Zbtb24	zinc finger and BTB domain containing 24 [Source:MGI Symbol;Acc:MGI:3039618]
chr10	41542793	41543027	235	78	0.0103468	0.0832414	-0.0728946	-398.649	CHH	ENSMUSG00000075225.14	intron	Ccdc162	coiled-coil domain containing 162 [Source:MGI Symbol;Acc:MGI:1923223]
chr10	41576150	41576236	87	10	0.67295	0.334809	0.338141	43.7156	CG	ENSMUSG00000075225.14	intron	Ccdc162	coiled-coil domain containing 162 [Source:MGI Symbol;Acc:MGI:1923223]
chr10	41576150	41576236	87	10	0.67295	0.334809	0.338141	43.7156	CG	ENSMUSG00000091370.1	exon	5730435O14Rik	RIKEN cDNA 5730435O14 gene [Source:MGI Symbol;Acc:MGI:1917788]
chr10	42276663	42276898	236	58	0.0050412	0.202324	-0.197283	-399.357	CHH	ENSMUSG00000048756.11	exon	Foxo3	forkhead box O3 [Source:MGI Symbol;Acc:MGI:1890081]
chr10	42276663	42276898	236	58	0.0050412	0.202324	-0.197283	-399.357	CHH	ENSMUSG00000048756.11	utr5	Foxo3	forkhead box O3 [Source:MGI Symbol;Acc:MGI:1890081]
chr10	42276663	42276898	236	58	0.0050412	0.202324	-0.197283	-399.357	CHH	ENSMUSG00000048756.11	promoter	Foxo3	forkhead box O3 [Source:MGI Symbol;Acc:MGI:1890081]
chr10	42276663	42276898	236	58	0.0050412	0.202324	-0.197283	-399.357	CHH	ENSMUSG00000048756.11	TSS	Foxo3	forkhead box O3 [Source:MGI Symbol;Acc:MGI:1890081]
chr10	42348323	42348392	70	7	0.810705	0.490949	0.319757	32.3748	CG	ENSMUSG00000038302.14	intron	Afg1l	AFG1 like ATPase [Source:MGI Symbol;Acc:MGI:2148801]
chr10	42672130	42672352	223	93	0.0131146	0.117307	-0.104193	-590.564	CHH	ENSMUSG00000038280.12	intron	Ostm1	osteopetrosis associated transmembrane protein 1 [Source:MGI Symbol;Acc:MGI:2655574]
chr10	42787025	42787207	183	70	0.0626624	0.00285731	0.0598051	371.091	CHH	ENSMUSG00000019802.13	intron	Sec63	SEC63-like (S. cerevisiae) [Source:MGI Symbol;Acc:MGI:2155302]
chr10	42863801	42863966	166	15	0.506119	0.144384	0.361735	93.7205	CG	ENSMUSG00000044770.14	intron	Scml4	Scm polycomb group protein like 4 [Source:MGI Symbol;Acc:MGI:2446140]
chr10	42863801	42863966	166	15	0.506119	0.144384	0.361735	93.7205	CG	ENSMUSG00000111293.1	intron	Gm34006	predicted gene, 34006 [Source:MGI Symbol;Acc:MGI:5593165]
chr10	42863801	42863966	166	15	0.506119	0.144384	0.361735	93.7205	CG	ENSMUSG00000044770.14	promoter	Scml4	Scm polycomb group protein like 4 [Source:MGI Symbol;Acc:MGI:2446140]
chr10	42893638	42893732	95	11	0.000406751	0.0916357	-0.0912289	-46.7841	CHG	ENSMUSG00000044770.14	intron	Scml4	Scm polycomb group protein like 4 [Source:MGI Symbol;Acc:MGI:2446140]
chr10	42932948	42933199	252	76	0.00409618	0.0778738	-0.0737776	-413.213	CHH	ENSMUSG00000044770.14	intron	Scml4	Scm polycomb group protein like 4 [Source:MGI Symbol;Acc:MGI:2446140]
chr10	42932948	42933199	252	76	0.00409618	0.0778738	-0.0737776	-413.213	CHH	ENSMUSG00000044770.14	promoter	Scml4	Scm polycomb group protein like 4 [Source:MGI Symbol;Acc:MGI:2446140]
chr10	42932988	42933160	173	27	0.00209603	0.0733312	-0.0712352	-111.457	CHG	ENSMUSG00000044770.14	intron	Scml4	Scm polycomb group protein like 4 [Source:MGI Symbol;Acc:MGI:2446140]
chr10	42932988	42933160	173	27	0.00209603	0.0733312	-0.0712352	-111.457	CHG	ENSMUSG00000044770.14	promoter	Scml4	Scm polycomb group protein like 4 [Source:MGI Symbol;Acc:MGI:2446140]
chr10	42938129	42938345	217	77	0.01	0.0790587	-0.0690586	-417.696	CHH	ENSMUSG00000044770.14	intron	Scml4	Scm polycomb group protein like 4 [Source:MGI Symbol;Acc:MGI:2446140]
chr10	42938129	42938345	217	77	0.01	0.0790587	-0.0690586	-417.696	CHH	ENSMUSG00000044770.14	promoter	Scml4	Scm polycomb group protein like 4 [Source:MGI Symbol;Acc:MGI:2446140]
chr10	43002484	43002586	103	12	0.444784	0.141169	0.303615	55.6514	CG	ENSMUSG00000038248.8	TES	Sobp	sine oculis binding protein [Source:MGI Symbol;Acc:MGI:1924427]
chr10	43002484	43002586	103	12	0.444784	0.141169	0.303615	55.6514	CG	ENSMUSG00000038248.8	exon	Sobp	sine oculis binding protein [Source:MGI Symbol;Acc:MGI:1924427]
chr10	43002484	43002586	103	12	0.444784	0.141169	0.303615	55.6514	CG	ENSMUSG00000038248.8	utr3	Sobp	sine oculis binding protein [Source:MGI Symbol;Acc:MGI:1924427]
chr10	43033136	43033355	220	82	0.00378078	0.0796791	-0.0758983	-441.753	CHH	ENSMUSG00000038248.8	intron	Sobp	sine oculis binding protein [Source:MGI Symbol;Acc:MGI:1924427]
chr10	43033136	43033355	220	82	0.00378078	0.0796791	-0.0758983	-441.753	CHH	ENSMUSG00000111171.1	promoter	Gm47815	predicted gene, 47815 [Source:MGI Symbol;Acc:MGI:6097001]
chr10	43516870	43516972	103	12	0.799381	0.474628	0.324753	54.3178	CG	ENSMUSG00000111368.1	promoter	Gm47889	predicted gene, 47889 [Source:MGI Symbol;Acc:MGI:6097120]
chr10	43552112	43552322	211	81	0.00918518	0.0966659	-0.0874807	-477.345	CHH	ENSMUSG00000111368.1	intron	Gm47889	predicted gene, 47889 [Source:MGI Symbol;Acc:MGI:6097120]
chr10	44000900	44000960	61	6	0.762754	0.342396	0.420359	27.6234	CG	ENSMUSG00000019866.15	intron	Crybg1	crystallin beta-gamma domain containing 1 [Source:MGI Symbol;Acc:MGI:109544]
chr10	44100863	44101049	187	69	0.0908355	0.00328531	0.0875502	427.417	CHH	ENSMUSG00000019866.15	intron	Crybg1	crystallin beta-gamma domain containing 1 [Source:MGI Symbol;Acc:MGI:109544]
chr10	44327259	44327343	85	9	0.945999	0.729647	0.216352	39.7065	CG	ENSMUSG00000038160.7	intron	Atg5	autophagy related 5 [Source:MGI Symbol;Acc:MGI:1277186]
chr10	44357607	44357692	86	9	0.725804	0.390112	0.335692	40.6292	CG	ENSMUSG00000038160.7	intron	Atg5	autophagy related 5 [Source:MGI Symbol;Acc:MGI:1277186]
chr10	44357607	44357692	86	9	0.725804	0.390112	0.335692	40.6292	CG	ENSMUSG00000089260.1	promoter	Mir1929	microRNA 1929 [Source:MGI Symbol;Acc:MGI:3836961]
chr10	44467042	44467221	180	69	0.00449671	0.0690738	-0.0645771	-349.744	CHH	ENSMUSG00000038151.13	intron	Prdm1	PR domain containing 1, with ZNF domain [Source:MGI Symbol;Acc:MGI:99655]
chr10	44474777	44474954	178	66	0.00276749	0.0820393	-0.0792718	-350.048	CHH	ENSMUSG00000038151.13	intron	Prdm1	PR domain containing 1, with ZNF domain [Source:MGI Symbol;Acc:MGI:99655]
chr10	44605166	44605217	52	5	0.591852	0.243862	0.34799	21.9616	CG	ENSMUSG00000111535.1	intron	Gm35154	predicted gene, 35154 [Source:MGI Symbol;Acc:MGI:5594313]
chr10	44813772	44814080	309	89	0.0277984	0.128509	-0.10071	-432.363	CHH	ENSMUSG00000110893.1	intron	Gm47392	predicted gene, 47392 [Source:MGI Symbol;Acc:MGI:6096316]
chr10	49299128	49299340	213	75	0.00775649	0.0888468	-0.0810903	-397.154	CHH	ENSMUSG00000056073.16	intron	Grik2	glutamate receptor, ionotropic, kainate 2 (beta 2) [Source:MGI Symbol;Acc:MGI:95815]
chr10	49405191	49405402	212	73	0.00449049	0.0960447	-0.0915542	-404.537	CHH	ENSMUSG00000056073.16	intron	Grik2	glutamate receptor, ionotropic, kainate 2 (beta 2) [Source:MGI Symbol;Acc:MGI:95815]
chr10	127170642	127171340	699	82	0.383933	0.120084	0.26385	479.517	CG	ENSMUSG00000006731.10	utr3	B4galnt1	beta-1,4-N-acetyl-galactosaminyl transferase 1 [Source:MGI Symbol;Acc:MGI:1342057]
chr10	52098353	52098653	301	128	0.00347839	0.133559	-0.13008	-1005.49	CHH	ENSMUSG00000019893.13	intron	Ros1	Ros1 proto-oncogene [Source:MGI Symbol;Acc:MGI:97999]
chr10	52360344	52360430	87	4	0.572276	0.173484	0.398792	20.1171	CG	ENSMUSG00000019861.15	intron	Gopc	golgi associated PDZ and coiled-coil motif containing [Source:MGI Symbol;Acc:MGI:2149946]
chr10	52397560	52397777	218	84	0.00308675	0.0693511	-0.0662644	-461.714	CHH	ENSMUSG00000038624.13	intron	Nepn	nephrocan [Source:MGI Symbol;Acc:MGI:1913900]
chr10	53066570	53066755	186	71	0.00398922	0.0692519	-0.0652627	-392.281	CHH	ENSMUSG00000038602.7	intron	Slc35f1	solute carrier family 35, member F1 [Source:MGI Symbol;Acc:MGI:2139810]
chr10	53203367	53203587	221	75	0.00188779	0.0511199	-0.0492321	-357.218	CHH	ENSMUSG00000112376.1	intron	Gm40649	predicted gene, 40649 [Source:MGI Symbol;Acc:MGI:5623534]
chr10	53203367	53203587	221	75	0.00188779	0.0511199	-0.0492321	-357.218	CHH	ENSMUSG00000112853.1	exon	Gm47637	predicted gene, 47637 [Source:MGI Symbol;Acc:MGI:6096710]
chr10	53364875	53364957	83	9	0.527483	0.226587	0.300896	40.5365	CG	ENSMUSG00000038594.9	intron	Cep85l	centrosomal protein 85-like [Source:MGI Symbol;Acc:MGI:3642684]
chr10	53379525	53379745	221	53	0.00216714	0.124201	-0.122034	-287.296	CHG	ENSMUSG00000111892.1	exon	Gm47641	predicted gene, 47641 [Source:MGI Symbol;Acc:MGI:6096717]
chr10	53379525	53379745	221	53	0.00216714	0.124201	-0.122034	-287.296	CHG	ENSMUSG00000038594.9	exon	Cep85l	centrosomal protein 85-like [Source:MGI Symbol;Acc:MGI:3642684]
chr10	53379525	53379745	221	53	0.00216714	0.124201	-0.122034	-287.296	CHG	ENSMUSG00000038594.9	utr5	Cep85l	centrosomal protein 85-like [Source:MGI Symbol;Acc:MGI:3642684]
chr10	53379572	53379688	117	35	0.0428406	0.1641	-0.121259	-164.083	CG	ENSMUSG00000111892.1	exon	Gm47641	predicted gene, 47641 [Source:MGI Symbol;Acc:MGI:6096717]
chr10	53379572	53379688	117	35	0.0428406	0.1641	-0.121259	-164.083	CG	ENSMUSG00000038594.9	exon	Cep85l	centrosomal protein 85-like [Source:MGI Symbol;Acc:MGI:3642684]
chr10	53379572	53379688	117	35	0.0428406	0.1641	-0.121259	-164.083	CG	ENSMUSG00000038594.9	utr5	Cep85l	centrosomal protein 85-like [Source:MGI Symbol;Acc:MGI:3642684]
chr10	53979773	53979988	216	68	0.00314718	0.0828616	-0.0797144	-391.163	CHH	ENSMUSG00000003746.16	intron	Man1a	mannosidase 1, alpha [Source:MGI Symbol;Acc:MGI:104677]
chr10	54074995	54075206	212	55	0.00266477	0.120237	-0.117572	-298.103	CHG	ENSMUSG00000097069.1	promoter	Gm16998	predicted gene, 16998 [Source:MGI Symbol;Acc:MGI:4439922]
chr10	54074995	54075206	212	55	0.00266477	0.120237	-0.117572	-298.103	CHG	ENSMUSG00000003746.16	exon	Man1a	mannosidase 1, alpha [Source:MGI Symbol;Acc:MGI:104677]
chr10	54074995	54075206	212	55	0.00266477	0.120237	-0.117572	-298.103	CHG	ENSMUSG00000003746.16	utr5	Man1a	mannosidase 1, alpha [Source:MGI Symbol;Acc:MGI:104677]
chr10	54075070	54075161	92	27	0.0459254	0.17898	-0.133055	-120.398	CG	ENSMUSG00000097069.1	promoter	Gm16998	predicted gene, 16998 [Source:MGI Symbol;Acc:MGI:4439922]
chr10	54075070	54075161	92	27	0.0459254	0.17898	-0.133055	-120.398	CG	ENSMUSG00000003746.16	exon	Man1a	mannosidase 1, alpha [Source:MGI Symbol;Acc:MGI:104677]
chr10	54075070	54075161	92	27	0.0459254	0.17898	-0.133055	-120.398	CG	ENSMUSG00000003746.16	utr5	Man1a	mannosidase 1, alpha [Source:MGI Symbol;Acc:MGI:104677]
chr10	127170642	127171340	699	82	0.383933	0.120084	0.26385	479.517	CG	ENSMUSG00000006731.10	intron	B4galnt1	beta-1,4-N-acetyl-galactosaminyl transferase 1 [Source:MGI Symbol;Acc:MGI:1342057]
chr17	33951021	33951707	687	85	0.362985	0.111102	0.251882	481.068	CG	ENSMUSG00000067370.4	exon	B3galt4	UDP-Gal:betaGlcNAc beta 1,3-galactosyltransferase, polypeptide 4 [Source:MGI Symbol;Acc:MGI:1859517]
chr17	33951021	33951707	687	85	0.362985	0.111102	0.251882	481.068	CG	ENSMUSG00000067370.4	utr5	B3galt4	UDP-Gal:betaGlcNAc beta 1,3-galactosyltransferase, polypeptide 4 [Source:MGI Symbol;Acc:MGI:1859517]
chr17	33951021	33951707	687	85	0.362985	0.111102	0.251882	481.068	CG	ENSMUSG00000067370.4	TSS	B3galt4	UDP-Gal:betaGlcNAc beta 1,3-galactosyltransferase, polypeptide 4 [Source:MGI Symbol;Acc:MGI:1859517]
chr10	56115673	56115871	199	34	0.557993	0.322048	0.235945	162.976	CG	ENSMUSG00000038122.9	intron	Tbc1d32	TBC1 domain family, member 32 [Source:MGI Symbol;Acc:MGI:2442827]
chr10	56115673	56115871	199	34	0.557993	0.322048	0.235945	162.976	CG	ENSMUSG00000047669.8	exon	Msl3l2	MSL3 like 2 [Source:MGI Symbol;Acc:MGI:1920640]
chr10	56115673	56115871	199	34	0.557993	0.322048	0.235945	162.976	CG	ENSMUSG00000047669.8	intron	Msl3l2	MSL3 like 2 [Source:MGI Symbol;Acc:MGI:1920640]
chr10	57384890	57385091	202	70	0.00535528	0.0811309	-0.0757756	-367.897	CHH	ENSMUSG00000111969.1	promoter	Gm9129	predicted gene 9129 [Source:MGI Symbol;Acc:MGI:3648388]
chr10	57684497	57684710	214	84	0.00485845	0.0876403	-0.0827819	-422.231	CHH	ENSMUSG00000019876.15	intron	Pkib	protein kinase inhibitor beta, cAMP dependent, testis specific [Source:MGI Symbol;Acc:MGI:101937]
chr10	58346485	58346706	222	75	0.0128903	0.0935714	-0.0806812	-400.159	CHH	ENSMUSG00000019920.18	intron	Lims1	LIM and senescent cell antigen-like domains 1 [Source:MGI Symbol;Acc:MGI:1195263]
chr10	59035323	59035634	312	118	0.0819805	0.00465834	0.0773221	660.695	CHH	ENSMUSG00000037990.18	intron	Sh3rf3	SH3 domain containing ring finger 3 [Source:MGI Symbol;Acc:MGI:2444637]
chr10	59085553	59085792	240	112	0.00708752	0.0690334	-0.0619459	-619.97	CHH	ENSMUSG00000037990.18	intron	Sh3rf3	SH3 domain containing ring finger 3 [Source:MGI Symbol;Acc:MGI:2444637]
chr10	59092455	59092698	244	73	0.00401573	0.0796124	-0.0755967	-357.412	CHH	ENSMUSG00000037990.18	intron	Sh3rf3	SH3 domain containing ring finger 3 [Source:MGI Symbol;Acc:MGI:2444637]
chr10	59198654	59198904	251	93	0.0103615	0.111667	-0.101305	-540.523	CHH	ENSMUSG00000019917.10	intron	2020-09-10	septin 10 [Source:MGI Symbol;Acc:MGI:1918110]
chr10	59198721	59198798	78	17	0.00457216	0.110799	-0.106227	-76.8878	CHG	ENSMUSG00000019917.10	intron	2020-09-10	septin 10 [Source:MGI Symbol;Acc:MGI:1918110]
chr10	59327789	59328054	266	93	0.00898093	0.0912446	-0.0822637	-513.392	CHH	ENSMUSG00000019916.14	intron	P4ha1	procollagen-proline, 2-oxoglutarate 4-dioxygenase (proline 4-hydroxylase), alpha 1 polypeptide [Source:MGI Symbol;Acc:MGI:97463]
chr10	59365448	59365581	134	9	0.915586	0.534147	0.381439	48.5067	CG	ENSMUSG00000019916.14	intron	P4ha1	procollagen-proline, 2-oxoglutarate 4-dioxygenase (proline 4-hydroxylase), alpha 1 polypeptide [Source:MGI Symbol;Acc:MGI:97463]
chr10	59428425	59428729	305	94	0.00440026	0.0819821	-0.0775818	-509.75	CHH	ENSMUSG00000009654.4	intron	Oit3	oncoprotein induced transcript 3 [Source:MGI Symbol;Acc:MGI:1201782]
chr10	59468493	59468705	213	79	0.00561921	0.0839312	-0.078312	-448.423	CHH	ENSMUSG00000009647.13	intron	Mcu	mitochondrial calcium uniporter [Source:MGI Symbol;Acc:MGI:3026965]
chr10	59540587	59540832	246	91	0.00705707	0.0716793	-0.0646222	-455.993	CHH	ENSMUSG00000009647.13	intron	Mcu	mitochondrial calcium uniporter [Source:MGI Symbol;Acc:MGI:3026965]
chr10	59810464	59810671	208	81	0.00828461	0.0804732	-0.0721886	-419.266	CHH	ENSMUSG00000020111.15	intron	Micu1	mitochondrial calcium uptake 1 [Source:MGI Symbol;Acc:MGI:2384909]
chr10	59819708	59819943	236	77	0.00788905	0.08184	-0.0739509	-388.747	CHH	ENSMUSG00000020111.15	intron	Micu1	mitochondrial calcium uptake 1 [Source:MGI Symbol;Acc:MGI:2384909]
chr10	59819708	59819943	236	77	0.00788905	0.08184	-0.0739509	-388.747	CHH	ENSMUSG00000094824.1	promoter	Gm23803	predicted gene, 23803 [Source:MGI Symbol;Acc:MGI:5453580]
chr10	59950513	59950609	97	8	0.595325	0.226432	0.368892	40.1979	CG	ENSMUSG00000020108.4	utr3	Ddit4	DNA-damage-inducible transcript 4 [Source:MGI Symbol;Acc:MGI:1921997]
chr10	59950513	59950609	97	8	0.595325	0.226432	0.368892	40.1979	CG	ENSMUSG00000020108.4	exon	Ddit4	DNA-damage-inducible transcript 4 [Source:MGI Symbol;Acc:MGI:1921997]
chr10	60023614	60023849	236	108	0.0137665	0.0813187	-0.0675522	-554.424	CHH	ENSMUSG00000044475.14	intron	Ascc1	activating signal cointegrator 1 complex subunit 1 [Source:MGI Symbol;Acc:MGI:1916340]
chr10	60115802	60116000	199	80	0.00865961	0.105923	-0.0972632	-481.327	CHH	ENSMUSG00000058297.16	intron	Spock2	sparc/osteonectin, cwcv and kazal-like domains proteoglycan 2 [Source:MGI Symbol;Acc:MGI:1891351]
chr10	60191121	60191292	172	73	0.00992256	0.0690138	-0.0590912	-374.669	CHH	ENSMUSG00000057337.13	intron	Chst3	carbohydrate (chondroitin 6/keratan) sulfotransferase 3 [Source:MGI Symbol;Acc:MGI:1858224]
chr10	60200906	60200989	84	10	0.950223	0.646994	0.303229	47.4942	CG	ENSMUSG00000057337.13	intron	Chst3	carbohydrate (chondroitin 6/keratan) sulfotransferase 3 [Source:MGI Symbol;Acc:MGI:1858224]
chr10	60331334	60331527	194	77	0.00922112	0.0886991	-0.079478	-432.861	CHH	ENSMUSG00000012819.15	exon	Cdh23	cadherin 23 (otocadherin) [Source:MGI Symbol;Acc:MGI:1890219]
chr10	60331334	60331527	194	77	0.00922112	0.0886991	-0.079478	-432.861	CHH	ENSMUSG00000012819.15	intron	Cdh23	cadherin 23 (otocadherin) [Source:MGI Symbol;Acc:MGI:1890219]
chr10	60374281	60374507	227	82	0.00544181	0.093204	-0.0877621	-498.969	CHH	ENSMUSG00000012819.15	intron	Cdh23	cadherin 23 (otocadherin) [Source:MGI Symbol;Acc:MGI:1890219]
chr10	60446867	60447077	211	75	0.0788671	0.00850113	0.070366	399.573	CHH	ENSMUSG00000012819.15	intron	Cdh23	cadherin 23 (otocadherin) [Source:MGI Symbol;Acc:MGI:1890219]
chr10	60716865	60717082	218	82	0.012698	0.0755649	-0.0628668	-393.285	CHH	ENSMUSG00000020100.15	intron	Slc29a3	solute carrier family 29 (nucleoside transporters), member 3 [Source:MGI Symbol;Acc:MGI:1918529]
chr10	60734165	60734286	122	10	0.712268	0.283265	0.429003	60.069	CG	ENSMUSG00000020100.15	intron	Slc29a3	solute carrier family 29 (nucleoside transporters), member 3 [Source:MGI Symbol;Acc:MGI:1918529]
chr10	60742395	60742576	182	79	0.0104774	0.0690194	-0.058542	-393.706	CHH	ENSMUSG00000020100.15	intron	Slc29a3	solute carrier family 29 (nucleoside transporters), member 3 [Source:MGI Symbol;Acc:MGI:1918529]
chr10	60820626	60820786	161	17	0.950875	0.715146	0.235729	89.7649	CG	ENSMUSG00000020099.8	intron	Unc5b	unc-5 netrin receptor B [Source:MGI Symbol;Acc:MGI:894703]
chr10	60820626	60820786	161	17	0.950875	0.715146	0.235729	89.7649	CG	ENSMUSG00000020099.8	exon	Unc5b	unc-5 netrin receptor B [Source:MGI Symbol;Acc:MGI:894703]
chr10	60820626	60820786	161	17	0.950875	0.715146	0.235729	89.7649	CG	ENSMUSG00000020099.8	promoter	Unc5b	unc-5 netrin receptor B [Source:MGI Symbol;Acc:MGI:894703]
chr10	61129038	61129225	188	72	0.0068912	0.0679242	-0.061033	-384.66	CHH	ENSMUSG00000020097.14	intron	Sgpl1	sphingosine phosphate lyase 1 [Source:MGI Symbol;Acc:MGI:1261415]
chr10	61179013	61179241	229	81	0.00838341	0.0848331	-0.0764497	-433.267	CHH	ENSMUSG00000020096.20	intron	Tbata	thymus, brain and testes associated [Source:MGI Symbol;Acc:MGI:1923820]
chr10	61230312	61230629	318	113	0.00878593	0.0801516	-0.0713656	-568.779	CHH	ENSMUSG00000059901.12	intron	Adamts14	a disintegrin-like and metallopeptidase (reprolysin type) with thrombospondin type 1 motif, 14 [Source:MGI Symbol;Acc:MGI:2179942]
chr10	61230312	61230629	318	113	0.00878593	0.0801516	-0.0713656	-568.779	CHH	ENSMUSG00000059901.12	exon	Adamts14	a disintegrin-like and metallopeptidase (reprolysin type) with thrombospondin type 1 motif, 14 [Source:MGI Symbol;Acc:MGI:2179942]
chr17	33951021	33951707	687	85	0.362985	0.111102	0.251882	481.068	CG	ENSMUSG00000067370.4	promoter	B3galt4	UDP-Gal:betaGlcNAc beta 1,3-galactosyltransferase, polypeptide 4 [Source:MGI Symbol;Acc:MGI:1859517]
chr4	134159866	134160550	685	96	0.956494	0.306342	0.650152	1545.88	CG	ENSMUSG00000037443.13	intron	Cep85	centrosomal protein 85 [Source:MGI Symbol;Acc:MGI:1917262]
chr18	30267063	30267746	684	105	0.954306	0.704823	0.249483	707.11	CG	ENSMUSG00000117465.1	promoter
chr10	61495042	61495098	57	8	0.893295	0.519162	0.374133	40.7043	CG	ENSMUSG00000037151.8	intron	Lrrc20	leucine rich repeat containing 20 [Source:MGI Symbol;Acc:MGI:2387182]
chr10	61495042	61495098	57	8	0.893295	0.519162	0.374133	40.7043	CG	ENSMUSG00000112080.1	exon	Gm47595	predicted gene, 47595 [Source:MGI Symbol;Acc:MGI:6096644]
chr10	61496096	61496249	154	11	0.428006	0.109296	0.318709	61.9155	CG	ENSMUSG00000037151.8	intron	Lrrc20	leucine rich repeat containing 20 [Source:MGI Symbol;Acc:MGI:2387182]
chr10	61496096	61496249	154	11	0.428006	0.109296	0.318709	61.9155	CG	ENSMUSG00000112080.1	intron	Gm47595	predicted gene, 47595 [Source:MGI Symbol;Acc:MGI:6096644]
chr10	61496096	61496249	154	11	0.428006	0.109296	0.318709	61.9155	CG	ENSMUSG00000112080.1	exon	Gm47595	predicted gene, 47595 [Source:MGI Symbol;Acc:MGI:6096644]
chr10	61513228	61513308	81	10	0.940845	0.63383	0.307014	50.2554	CG	ENSMUSG00000037151.8	intron	Lrrc20	leucine rich repeat containing 20 [Source:MGI Symbol;Acc:MGI:2387182]
chr10	61556213	61556474	262	95	0.00574423	0.0635991	-0.0578549	-487.369	CHH	ENSMUSG00000037151.8	intron	Lrrc20	leucine rich repeat containing 20 [Source:MGI Symbol;Acc:MGI:2387182]
chr10	61556258	61556325	68	13	0.00180999	0.0658862	-0.0640762	-51.4884	CHG	ENSMUSG00000037151.8	intron	Lrrc20	leucine rich repeat containing 20 [Source:MGI Symbol;Acc:MGI:2387182]
chr10	61626125	61626175	51	5	0.263449	0.109921	0.153528	20.2766	CG	ENSMUSG00000020090.7	exon	Npffr1	neuropeptide FF receptor 1 [Source:MGI Symbol;Acc:MGI:2685082]
chr10	61898407	61898511	105	10	0.870103	0.543942	0.326161	49.3114	CG	ENSMUSG00000058806.14	intron	Col13a1	collagen, type XIII, alpha 1 [Source:MGI Symbol;Acc:MGI:1277201]
chr10	61948076	61948272	197	75	0.0126491	0.0751769	-0.0625278	-358.539	CHH	ENSMUSG00000058806.14	intron	Col13a1	collagen, type XIII, alpha 1 [Source:MGI Symbol;Acc:MGI:1277201]
chr10	62329893	62330216	324	125	0.011582	0.0846306	-0.0730487	-577.601	CHH	ENSMUSG00000037012.18	intron	Hk1	hexokinase 1 [Source:MGI Symbol;Acc:MGI:96103]
chr10	62545453	62545799	347	115	0.00777443	0.123257	-0.115483	-671.185	CHH	ENSMUSG00000036955.16	intron	Kif1bp	KIF1 binding protein [Source:MGI Symbol;Acc:MGI:1919570]
chr10	62867125	62867328	204	79	0.0136968	0.0805924	-0.0668956	-363.759	CHH	ENSMUSG00000047146.17	intron	Tet1	tet methylcytosine dioxygenase 1 [Source:MGI Symbol;Acc:MGI:1098693]
chr10	62867125	62867328	204	79	0.0136968	0.0805924	-0.0668956	-363.759	CHH	ENSMUSG00000047146.17	promoter	Tet1	tet methylcytosine dioxygenase 1 [Source:MGI Symbol;Acc:MGI:1098693]
chr10	62887419	62887662	244	82	0.00209896	0.0708924	-0.0687934	-448.953	CHH	ENSMUSG00000047146.17	intron	Tet1	tet methylcytosine dioxygenase 1 [Source:MGI Symbol;Acc:MGI:1098693]
chr10	62887419	62887662	244	82	0.00209896	0.0708924	-0.0687934	-448.953	CHH	ENSMUSG00000047146.17	promoter	Tet1	tet methylcytosine dioxygenase 1 [Source:MGI Symbol;Acc:MGI:1098693]
chr10	62887419	62887662	244	82	0.00209896	0.0708924	-0.0687934	-448.953	CHH	ENSMUSG00000047146.17	exon	Tet1	tet methylcytosine dioxygenase 1 [Source:MGI Symbol;Acc:MGI:1098693]
chr10	62887419	62887662	244	82	0.00209896	0.0708924	-0.0687934	-448.953	CHH	ENSMUSG00000047146.17	utr5	Tet1	tet methylcytosine dioxygenase 1 [Source:MGI Symbol;Acc:MGI:1098693]
chr18	30267063	30267746	684	105	0.954306	0.704823	0.249483	707.11	CG	ENSMUSG00000117465.1	TSS
chr10	62978495	62978749	255	86	0.00679073	0.0600638	-0.053273	-384.755	CHH	ENSMUSG00000020070.18	promoter	Rufy2	RUN and FYVE domain-containing 2 [Source:MGI Symbol;Acc:MGI:1917682]
chr10	62981855	62982057	203	77	0.0101437	0.0748864	-0.0647427	-382.452	CHH	ENSMUSG00000020070.18	intron	Rufy2	RUN and FYVE domain-containing 2 [Source:MGI Symbol;Acc:MGI:1917682]
chr10	63193911	63194231	321	98	0.00793602	0.0910676	-0.0831316	-480.725	CHH	ENSMUSG00000020067.8	intron	Mypn	myopalladin [Source:MGI Symbol;Acc:MGI:1916052]
chr10	63282756	63282976	221	76	0.00682098	0.0779016	-0.0710807	-381.059	CHH	ENSMUSG00000020064.9	intron	Herc4	hect domain and RLD 4 [Source:MGI Symbol;Acc:MGI:1914595]
chr10	63407342	63407500	159	63	0.0100345	0.0949447	-0.0849103	-363.714	CHH	ENSMUSG00000036764.12	intron	Dnajc12	DnaJ heat shock protein family (Hsp40) member C12 [Source:MGI Symbol;Acc:MGI:1353428]
chr10	63524100	63524252	153	63	0.0133339	0.108417	-0.0950835	-383.126	CHH	ENSMUSG00000060843.11	intron	Ctnna3	catenin (cadherin associated protein), alpha 3 [Source:MGI Symbol;Acc:MGI:2661445]
chr10	63589176	63589353	178	59	0.0109634	0.144365	-0.133402	-374.495	CHH	ENSMUSG00000060843.11	intron	Ctnna3	catenin (cadherin associated protein), alpha 3 [Source:MGI Symbol;Acc:MGI:2661445]
chr10	63654876	63655096	221	68	0.0105089	0.108767	-0.0982582	-365.466	CHH	ENSMUSG00000060843.11	intron	Ctnna3	catenin (cadherin associated protein), alpha 3 [Source:MGI Symbol;Acc:MGI:2661445]
chr10	63654935	63655028	94	17	0.00616689	0.146781	-0.140614	-76.2634	CHG	ENSMUSG00000060843.11	intron	Ctnna3	catenin (cadherin associated protein), alpha 3 [Source:MGI Symbol;Acc:MGI:2661445]
chr10	64162700	64162926	227	65	0.00306088	0.117091	-0.11403	-379.447	CHH	ENSMUSG00000060843.11	intron	Ctnna3	catenin (cadherin associated protein), alpha 3 [Source:MGI Symbol;Acc:MGI:2661445]
chr10	64217829	64217894	66	11	0.000253601	0.0999836	-0.09973	-46.4392	CHG	ENSMUSG00000060843.11	intron	Ctnna3	catenin (cadherin associated protein), alpha 3 [Source:MGI Symbol;Acc:MGI:2661445]
chr10	64662179	64662392	214	72	0.00596669	0.0787892	-0.0728226	-374.21	CHH	ENSMUSG00000060843.11	intron	Ctnna3	catenin (cadherin associated protein), alpha 3 [Source:MGI Symbol;Acc:MGI:2661445]
chr10	64666967	64667169	203	66	0.00495782	0.0841804	-0.0792226	-390.628	CHH	ENSMUSG00000060843.11	intron	Ctnna3	catenin (cadherin associated protein), alpha 3 [Source:MGI Symbol;Acc:MGI:2661445]
chr10	64894341	64894560	220	79	0.00484633	0.129877	-0.125031	-565.896	CHH	ENSMUSG00000060843.11	intron	Ctnna3	catenin (cadherin associated protein), alpha 3 [Source:MGI Symbol;Acc:MGI:2661445]
chr10	65907697	65907981	285	94	0.00714909	0.0955788	-0.0884297	-508.889	CHH	ENSMUSG00000112913.1	intron	Gm30853	predicted gene, 30853 [Source:MGI Symbol;Acc:MGI:5590012]
chr10	66891241	66891454	214	73	0.00482079	0.0902723	-0.0854515	-407.513	CHH	ENSMUSG00000112267.1	intron	Gm47903	predicted gene, 47903 [Source:MGI Symbol;Acc:MGI:6097142]
chr10	66891241	66891454	214	73	0.00482079	0.0902723	-0.0854515	-407.513	CHH	ENSMUSG00000112267.1	exon	Gm47903	predicted gene, 47903 [Source:MGI Symbol;Acc:MGI:6097142]
chr10	66913458	66913658	201	66	0.00796316	0.10393	-0.0959673	-378.899	CHH	ENSMUSG00000097134.2	exon	1110002J07Rik	RIKEN cDNA 1110002J07 gene [Source:MGI Symbol;Acc:MGI:1915738]
chr10	67018795	67019233	439	151	0.00753894	0.0830918	-0.0755529	-810.406	CHH	ENSMUSG00000112925.1	intron	Gm31763	predicted gene, 31763 [Source:MGI Symbol;Acc:MGI:5590922]
chr10	67018795	67019233	439	151	0.00753894	0.0830918	-0.0755529	-810.406	CHH	ENSMUSG00000019873.8	intron	Reep3	receptor accessory protein 3 [Source:MGI Symbol;Acc:MGI:88930]
chr10	67019135	67019234	100	23	0.0108022	0.0863836	-0.0755813	-90.6834	CHG	ENSMUSG00000112925.1	intron	Gm31763	predicted gene, 31763 [Source:MGI Symbol;Acc:MGI:5590922]
chr10	67019135	67019234	100	23	0.0108022	0.0863836	-0.0755813	-90.6834	CHG	ENSMUSG00000019873.8	intron	Reep3	receptor accessory protein 3 [Source:MGI Symbol;Acc:MGI:88930]
chr10	67041352	67041615	264	78	0.00986123	0.0971109	-0.0872497	-410.659	CHH	ENSMUSG00000019873.8	intron	Reep3	receptor accessory protein 3 [Source:MGI Symbol;Acc:MGI:88930]
chr10	67109309	67109584	276	81	0.0106414	0.13115	-0.120509	-507.303	CHH	ENSMUSG00000037876.17	intron	Jmjd1c	jumonji domain containing 1C [Source:MGI Symbol;Acc:MGI:1918614]
chr10	67914104	67914340	237	81	0.0103074	0.0896124	-0.079305	-427.907	CHH	ENSMUSG00000037855.15	promoter	Zfp365	zinc finger protein 365 [Source:MGI Symbol;Acc:MGI:2143676]
chr10	68150794	68151015	222	87	0.060447	0.00285411	0.0575929	462.761	CHH	ENSMUSG00000019947.10	intron	Arid5b	AT rich interactive domain 5B (MRF1-like) [Source:MGI Symbol;Acc:MGI:2175912]
chr10	68160088	68160341	254	94	0.00347141	0.0574257	-0.0539543	-457.971	CHH	ENSMUSG00000019947.10	intron	Arid5b	AT rich interactive domain 5B (MRF1-like) [Source:MGI Symbol;Acc:MGI:2175912]
chr18	30267063	30267746	684	105	0.954306	0.704823	0.249483	707.11	CG	ENSMUSG00000117465.1	exon
chr10	68230572	68230707	136	7	0.799189	0.383102	0.416087	36.217	CG	ENSMUSG00000019947.10	intron	Arid5b	AT rich interactive domain 5B (MRF1-like) [Source:MGI Symbol;Acc:MGI:2175912]
chr10	68232123	68232248	126	16	0.763026	0.394915	0.368111	87.6499	CG	ENSMUSG00000019947.10	intron	Arid5b	AT rich interactive domain 5B (MRF1-like) [Source:MGI Symbol;Acc:MGI:2175912]
chr10	68529257	68529509	253	87	0.00784668	0.0687909	-0.0609443	-426.989	CHH	ENSMUSG00000019945.10	intron	Cabcoco1	ciliary associated calcium binding coiled-coil 1 [Source:MGI Symbol;Acc:MGI:1920537]
chr10	68529257	68529509	253	87	0.00784668	0.0687909	-0.0609443	-426.989	CHH	ENSMUSG00000112793.1	promoter	Gm32872	predicted gene, 32872 [Source:MGI Symbol;Acc:MGI:5592031]
chr10	68742358	68742501	144	59	0.00771311	0.09902	-0.0913069	-373.898	CHH	ENSMUSG00000060044.8	intron	Tmem26	transmembrane protein 26 [Source:MGI Symbol;Acc:MGI:2143537]
chr10	68773547	68773618	72	4	0.490978	0.922674	-0.431696	-18.9575	CG	ENSMUSG00000060044.8	intron	Tmem26	transmembrane protein 26 [Source:MGI Symbol;Acc:MGI:2143537]
chr10	69185038	69185324	287	106	0.00697133	0.0625571	-0.0555858	-532.274	CHH	ENSMUSG00000019944.14	intron	Rhobtb1	Rho-related BTB domain containing 1 [Source:MGI Symbol;Acc:MGI:1916538]
chr10	69224233	69224417	185	15	0.823475	0.423332	0.400143	75.6466	CG	ENSMUSG00000019944.14	intron	Rhobtb1	Rho-related BTB domain containing 1 [Source:MGI Symbol;Acc:MGI:1916538]
chr10	69226448	69226715	268	82	0.00522961	0.0816099	-0.0763803	-397.872	CHH	ENSMUSG00000019944.14	intron	Rhobtb1	Rho-related BTB domain containing 1 [Source:MGI Symbol;Acc:MGI:1916538]
chr10	69268392	69268480	89	10	0.911834	0.608227	0.303607	48.5926	CG	ENSMUSG00000019944.14	intron	Rhobtb1	Rho-related BTB domain containing 1 [Source:MGI Symbol;Acc:MGI:1916538]
chr10	69311842	69312010	169	62	0.00983346	0.100123	-0.0902897	-360.979	CHH	ENSMUSG00000112798.1	promoter	Gm40685	predicted gene, 40685 [Source:MGI Symbol;Acc:MGI:5623570]
chr10	69351365	69351704	340	128	0.00747684	0.0703006	-0.0628238	-637.187	CHH	ENSMUSG00000019942.13	intron	Cdk1	cyclin-dependent kinase 1 [Source:MGI Symbol;Acc:MGI:88351]
chr10	69351365	69351704	340	128	0.00747684	0.0703006	-0.0628238	-637.187	CHH	ENSMUSG00000019942.13	promoter	Cdk1	cyclin-dependent kinase 1 [Source:MGI Symbol;Acc:MGI:88351]
chr10	69351365	69351704	340	128	0.00747684	0.0703006	-0.0628238	-637.187	CHH	ENSMUSG00000019942.13	exon	Cdk1	cyclin-dependent kinase 1 [Source:MGI Symbol;Acc:MGI:88351]
chr10	69351365	69351704	340	128	0.00747684	0.0703006	-0.0628238	-637.187	CHH	ENSMUSG00000019942.13	utr5	Cdk1	cyclin-dependent kinase 1 [Source:MGI Symbol;Acc:MGI:88351]
chr10	69716612	69716824	213	82	0.00327207	0.102275	-0.0990025	-547.936	CHH	ENSMUSG00000069601.14	intron	Ank3	ankyrin 3, epithelial [Source:MGI Symbol;Acc:MGI:88026]
chr10	69732722	69732922	201	76	0.00432637	0.0821675	-0.0778411	-463.591	CHH	ENSMUSG00000069601.14	intron	Ank3	ankyrin 3, epithelial [Source:MGI Symbol;Acc:MGI:88026]
chr10	69808514	69808734	221	74	0.00659438	0.0795639	-0.0729695	-385.072	CHH	ENSMUSG00000069601.14	intron	Ank3	ankyrin 3, epithelial [Source:MGI Symbol;Acc:MGI:88026]
chr10	69808514	69808734	221	74	0.00659438	0.0795639	-0.0729695	-385.072	CHH	ENSMUSG00000069601.14	exon	Ank3	ankyrin 3, epithelial [Source:MGI Symbol;Acc:MGI:88026]
chr10	70211787	70212096	310	115	0.00664299	0.104322	-0.0976793	-718.612	CHH	ENSMUSG00000019933.7	intron	Mrln	myoregulin [Source:MGI Symbol;Acc:MGI:1916813]
chr10	70498316	70498510	195	86	0.0156974	0.0893306	-0.0736332	-416.51	CHH	ENSMUSG00000043259.15	intron	Fam13c	family with sequence similarity 13, member C [Source:MGI Symbol;Acc:MGI:1918971]
chr10	70719689	70719898	210	79	0.00684182	0.0797765	-0.0729347	-417.199	CHH	ENSMUSG00000112607.1	intron	Gm33979	predicted gene, 33979 [Source:MGI Symbol;Acc:MGI:5593138]
chr10	71347528	71347796	269	84	0.00713979	0.0772731	-0.0701334	-410.768	CHH	ENSMUSG00000060733.13	promoter	Ipmk	inositol polyphosphate multikinase [Source:MGI Symbol;Acc:MGI:1916968]
chr10	71347528	71347796	269	84	0.00713979	0.0772731	-0.0701334	-410.768	CHH	ENSMUSG00000060733.13	TSS	Ipmk	inositol polyphosphate multikinase [Source:MGI Symbol;Acc:MGI:1916968]
chr10	71347528	71347796	269	84	0.00713979	0.0772731	-0.0701334	-410.768	CHH	ENSMUSG00000060733.13	utr5	Ipmk	inositol polyphosphate multikinase [Source:MGI Symbol;Acc:MGI:1916968]
chr10	71347528	71347796	269	84	0.00713979	0.0772731	-0.0701334	-410.768	CHH	ENSMUSG00000060733.13	exon	Ipmk	inositol polyphosphate multikinase [Source:MGI Symbol;Acc:MGI:1916968]
chr10	71565681	71565863	183	65	0.00493003	0.0885752	-0.0836451	-364.449	CHH	ENSMUSG00000112126.1	intron	Gm34544	predicted gene, 34544 [Source:MGI Symbol;Acc:MGI:5593703]
chr10	71565681	71565863	183	65	0.00493003	0.0885752	-0.0836451	-364.449	CHH	ENSMUSG00000112126.1	exon	Gm34544	predicted gene, 34544 [Source:MGI Symbol;Acc:MGI:5593703]
chr10	71567487	71567810	324	120	0.00690441	0.0617046	-0.0548002	-546.459	CHH	ENSMUSG00000112126.1	intron	Gm34544	predicted gene, 34544 [Source:MGI Symbol;Acc:MGI:5593703]
chr10	71659909	71660183	275	104	0.00138242	0.0641329	-0.0627504	-574.415	CHH	ENSMUSG00000112126.1	intron	Gm34544	predicted gene, 34544 [Source:MGI Symbol;Acc:MGI:5593703]
chr10	72657940	72658248	309	96	0.00650799	0.0785999	-0.0720919	-487.343	CHH	ENSMUSG00000019923.14	intron	Zwint	ZW10 interactor [Source:MGI Symbol;Acc:MGI:1289227]
chr10	73278256	73278648	393	123	0.00752116	0.0754243	-0.0679031	-591.613	CHH	ENSMUSG00000052613.16	intron	Pcdh15	protocadherin 15 [Source:MGI Symbol;Acc:MGI:1891428]
chr10	73278256	73278648	393	123	0.00752116	0.0754243	-0.0679031	-591.613	CHH	ENSMUSG00000085456.2	intron	Gm15398	predicted gene 15398 [Source:MGI Symbol;Acc:MGI:3705254]
chr10	73433294	73433620	327	119	0.00607622	0.0898459	-0.0837697	-653.984	CHH	ENSMUSG00000052613.16	intron	Pcdh15	protocadherin 15 [Source:MGI Symbol;Acc:MGI:1891428]
chr10	74011063	74011362	300	113	0.00786808	0.0972243	-0.0893562	-680.877	CHH	ENSMUSG00000052613.16	intron	Pcdh15	protocadherin 15 [Source:MGI Symbol;Acc:MGI:1891428]
chr10	74143698	74143890	193	76	0.0114833	0.0831033	-0.07162	-394.229	CHH	ENSMUSG00000052613.16	intron	Pcdh15	protocadherin 15 [Source:MGI Symbol;Acc:MGI:1891428]
chr10	74266301	74266518	218	83	0.011882	0.123647	-0.111765	-493.642	CHH	ENSMUSG00000052613.16	intron	Pcdh15	protocadherin 15 [Source:MGI Symbol;Acc:MGI:1891428]
chr10	74991225	74991489	265	90	0.0027077	0.0712972	-0.0685895	-485.519	CHH	ENSMUSG00000009070.14	intron	Rsph14	radial spoke head homolog 14 (Chlamydomonas) [Source:MGI Symbol;Acc:MGI:1918486]
chr10	74991225	74991489	265	90	0.0027077	0.0712972	-0.0685895	-485.519	CHH	ENSMUSG00000040009.6	utr5	Gnaz	guanine nucleotide binding protein, alpha z subunit [Source:MGI Symbol;Acc:MGI:95780]
chr10	74991225	74991489	265	90	0.0027077	0.0712972	-0.0685895	-485.519	CHH	ENSMUSG00000040009.6	exon	Gnaz	guanine nucleotide binding protein, alpha z subunit [Source:MGI Symbol;Acc:MGI:95780]
chr10	75045351	75045667	317	114	0.00432641	0.0637663	-0.0594399	-559.217	CHH	ENSMUSG00000020175.15	intron	Rab36	RAB36, member RAS oncogene family [Source:MGI Symbol;Acc:MGI:1924127]
chr10	75147202	75147292	91	7	0.887576	0.618557	0.269019	33.2899	CG	ENSMUSG00000009681.10	intron	Bcr	breakpoint cluster region [Source:MGI Symbol;Acc:MGI:88141]
chr10	75156048	75156322	275	109	0.0111268	0.0740551	-0.0629283	-555.224	CHH	ENSMUSG00000009681.10	intron	Bcr	breakpoint cluster region [Source:MGI Symbol;Acc:MGI:88141]
chr10	75158796	75159003	208	64	0.00858385	0.114659	-0.106075	-357.92	CHH	ENSMUSG00000009681.10	intron	Bcr	breakpoint cluster region [Source:MGI Symbol;Acc:MGI:88141]
chr10	75158796	75159003	208	64	0.00858385	0.114659	-0.106075	-357.92	CHH	ENSMUSG00000009681.10	promoter	Bcr	breakpoint cluster region [Source:MGI Symbol;Acc:MGI:88141]
chr10	75176361	75176481	121	13	0.946644	0.719132	0.227512	60.701	CG	ENSMUSG00000009681.10	promoter	Bcr	breakpoint cluster region [Source:MGI Symbol;Acc:MGI:88141]
chr10	75176361	75176481	121	13	0.946644	0.719132	0.227512	60.701	CG	ENSMUSG00000009681.10	exon	Bcr	breakpoint cluster region [Source:MGI Symbol;Acc:MGI:88141]
chr10	75176361	75176481	121	13	0.946644	0.719132	0.227512	60.701	CG	ENSMUSG00000009681.10	intron	Bcr	breakpoint cluster region [Source:MGI Symbol;Acc:MGI:88141]
chr10	75329427	75329621	195	82	0.0172901	0.0773912	-0.0601011	-385.269	CHH	ENSMUSG00000020178.6	intron	Adora2a	adenosine A2a receptor [Source:MGI Symbol;Acc:MGI:99402]
chr10	75359861	75360020	160	74	0.0120506	0.0689762	-0.0569257	-350.542	CHH	ENSMUSG00000033416.15	intron	Gucd1	guanylyl cyclase domain containing 1 [Source:MGI Symbol;Acc:MGI:1916028]
chr10	75380614	75380710	97	9	0.844175	0.577633	0.266542	36.8789	CG	ENSMUSG00000033416.15	intron	Gucd1	guanylyl cyclase domain containing 1 [Source:MGI Symbol;Acc:MGI:1916028]
chr10	75446409	75446562	154	13	0.886819	0.575729	0.31109	62.6466	CG	ENSMUSG00000033416.15	intron	Gucd1	guanylyl cyclase domain containing 1 [Source:MGI Symbol;Acc:MGI:1916028]
chr10	75579276	75579562	287	111	0.00696154	0.0695051	-0.0625435	-555.41	CHH	ENSMUSG00000006345.10	intron	Ggt1	gamma-glutamyltransferase 1 [Source:MGI Symbol;Acc:MGI:95706]
chr10	75579276	75579562	287	111	0.00696154	0.0695051	-0.0625435	-555.41	CHH	ENSMUSG00000006345.10	exon	Ggt1	gamma-glutamyltransferase 1 [Source:MGI Symbol;Acc:MGI:95706]
chr10	75579276	75579562	287	111	0.00696154	0.0695051	-0.0625435	-555.41	CHH	ENSMUSG00000006345.10	promoter	Ggt1	gamma-glutamyltransferase 1 [Source:MGI Symbol;Acc:MGI:95706]
chr10	75646723	75646896	174	72	0.00458314	0.0674399	-0.0628567	-408.408	CHH	ENSMUSG00000020196.10	intron	Cabin1	calcineurin binding protein 1 [Source:MGI Symbol;Acc:MGI:1298375]
chr10	75646723	75646896	174	72	0.00458314	0.0674399	-0.0628567	-408.408	CHH	ENSMUSG00000020196.10	exon	Cabin1	calcineurin binding protein 1 [Source:MGI Symbol;Acc:MGI:1298375]
chr10	75686200	75686403	204	76	0.0064222	0.0726712	-0.066249	-403.393	CHH	ENSMUSG00000020196.10	intron	Cabin1	calcineurin binding protein 1 [Source:MGI Symbol;Acc:MGI:1298375]
chr10	75694112	75694171	60	19	0.00993899	0.0663178	-0.0563788	-78.3225	CHG	ENSMUSG00000020196.10	intron	Cabin1	calcineurin binding protein 1 [Source:MGI Symbol;Acc:MGI:1298375]
chr10	75709477	75709559	83	11	0.782748	0.521811	0.260937	45.8985	CG	ENSMUSG00000020196.10	intron	Cabin1	calcineurin binding protein 1 [Source:MGI Symbol;Acc:MGI:1298375]
chr10	75728693	75728920	228	92	0.00457457	0.067176	-0.0626014	-479.008	CHH	ENSMUSG00000020196.10	promoter	Cabin1	calcineurin binding protein 1 [Source:MGI Symbol;Acc:MGI:1298375]
chr10	75728693	75728920	228	92	0.00457457	0.067176	-0.0626014	-479.008	CHH	ENSMUSG00000020196.10	intron	Cabin1	calcineurin binding protein 1 [Source:MGI Symbol;Acc:MGI:1298375]
chr10	75740522	75740623	102	12	0.88364	0.592637	0.291003	62.8245	CG	ENSMUSG00000020196.10	intron	Cabin1	calcineurin binding protein 1 [Source:MGI Symbol;Acc:MGI:1298375]
chr10	76321738	76321993	256	93	0.0093791	0.0987255	-0.0893464	-526.437	CHH	ENSMUSG00000020231.15	intron	Dip2a	disco interacting protein 2 homolog A [Source:MGI Symbol;Acc:MGI:2385920]
chr10	76407502	76407738	237	79	0.00364416	0.0634142	-0.05977	-365.381	CHH	ENSMUSG00000001151.10	intron	Pcnt	pericentrin (kendrin) [Source:MGI Symbol;Acc:MGI:102722]
chr18	30267063	30267746	684	105	0.954306	0.704823	0.249483	707.11	CG	ENSMUSG00000117465.1	intron
chr9	110380487	110381167	681	98	0.81564	0.509813	0.305828	623.057	CG	ENSMUSG00000032485.14	intron	Scap	SREBF chaperone [Source:MGI Symbol;Acc:MGI:2135958]
chr9	110380487	110381167	681	98	0.81564	0.509813	0.305828	623.057	CG	ENSMUSG00000032485.14	exon	Scap	SREBF chaperone [Source:MGI Symbol;Acc:MGI:2135958]
chr19	3083347	3084024	678	73	0.650804	0.239382	0.411422	522.91	CG	ENSMUSG00000100969.7	intron	1700030N03Rik	RIKEN cDNA 1700030N03 gene [Source:MGI Symbol;Acc:MGI:1917261]
chr17	36947018	36947685	668	120	0.51577	0.195284	0.320486	870.089	CG	ENSMUSG00000036492.12	intron	Rnf39	ring finger protein 39 [Source:MGI Symbol;Acc:MGI:2156378]
chr10	76606591	76606951	361	143	0.00741604	0.0653107	-0.0578947	-696.409	CHH	ENSMUSG00000020241.13	exon	Col6a2	collagen, type VI, alpha 2 [Source:MGI Symbol;Acc:MGI:88460]
chr10	76606591	76606951	361	143	0.00741604	0.0653107	-0.0578947	-696.409	CHH	ENSMUSG00000020241.13	intron	Col6a2	collagen, type VI, alpha 2 [Source:MGI Symbol;Acc:MGI:88460]
chr10	76796919	76797116	198	72	0.0106221	0.0831879	-0.0725658	-368.954	CHH	ENSMUSG00000001120.15	intron	Pcbp3	poly(rC) binding protein 3 [Source:MGI Symbol;Acc:MGI:1890470]
chr10	77032330	77032501	172	71	0.0100964	0.081451	-0.0713546	-359.15	CHH	ENSMUSG00000001436.15	promoter	Slc19a1	solute carrier family 19 (folate transporter), member 1 [Source:MGI Symbol;Acc:MGI:103182]
chr10	77032330	77032501	172	71	0.0100964	0.081451	-0.0713546	-359.15	CHH	ENSMUSG00000001436.15	exon	Slc19a1	solute carrier family 19 (folate transporter), member 1 [Source:MGI Symbol;Acc:MGI:103182]
chr10	77032330	77032501	172	71	0.0100964	0.081451	-0.0713546	-359.15	CHH	ENSMUSG00000001436.15	utr5	Slc19a1	solute carrier family 19 (folate transporter), member 1 [Source:MGI Symbol;Acc:MGI:103182]
chr10	77032330	77032501	172	71	0.0100964	0.081451	-0.0713546	-359.15	CHH	ENSMUSG00000001436.15	intron	Slc19a1	solute carrier family 19 (folate transporter), member 1 [Source:MGI Symbol;Acc:MGI:103182]
chr10	77291243	77291328	86	9	0.790548	0.522554	0.267994	44.8298	CG	ENSMUSG00000020262.15	utr3	Adarb1	adenosine deaminase, RNA-specific, B1 [Source:MGI Symbol;Acc:MGI:891999]
chr10	77291243	77291328	86	9	0.790548	0.522554	0.267994	44.8298	CG	ENSMUSG00000020262.15	exon	Adarb1	adenosine deaminase, RNA-specific, B1 [Source:MGI Symbol;Acc:MGI:891999]
chr10	77327472	77327818	347	120	0.00781419	0.0754703	-0.0676561	-616.874	CHH	ENSMUSG00000020262.15	intron	Adarb1	adenosine deaminase, RNA-specific, B1 [Source:MGI Symbol;Acc:MGI:891999]
chr10	77339932	77340090	159	22	0.752247	0.467408	0.284839	109.037	CG	ENSMUSG00000020262.15	intron	Adarb1	adenosine deaminase, RNA-specific, B1 [Source:MGI Symbol;Acc:MGI:891999]
chr10	77339932	77340090	159	22	0.752247	0.467408	0.284839	109.037	CG	ENSMUSG00000020262.15	exon	Adarb1	adenosine deaminase, RNA-specific, B1 [Source:MGI Symbol;Acc:MGI:891999]
chr10	77464222	77464416	195	83	0.00854967	0.0683045	-0.0597548	-439.047	CHH	ENSMUSG00000112818.1	intron	Gm35920	predicted gene, 35920 [Source:MGI Symbol;Acc:MGI:5595079]
chr10	77503178	77503234	57	9	0.464525	0.198979	0.265546	40.8634	CG	ENSMUSG00000032977.9	intron	Fam207a	family with sequence similarity 207, member A [Source:MGI Symbol;Acc:MGI:1916334]
chr10	77583877	77584066	190	71	0.0105056	0.0721361	-0.0616305	-374.381	CHH	ENSMUSG00000009291.13	intron	Pttg1ip	pituitary tumor-transforming 1 interacting protein [Source:MGI Symbol;Acc:MGI:2652132]
chr10	77583877	77584066	190	71	0.0105056	0.0721361	-0.0616305	-374.381	CHH	ENSMUSG00000009291.13	promoter	Pttg1ip	pituitary tumor-transforming 1 interacting protein [Source:MGI Symbol;Acc:MGI:2652132]
chr10	77583877	77584066	190	71	0.0105056	0.0721361	-0.0616305	-374.381	CHH	ENSMUSG00000009291.13	utr5	Pttg1ip	pituitary tumor-transforming 1 interacting protein [Source:MGI Symbol;Acc:MGI:2652132]
chr10	77583877	77584066	190	71	0.0105056	0.0721361	-0.0616305	-374.381	CHH	ENSMUSG00000009291.13	exon	Pttg1ip	pituitary tumor-transforming 1 interacting protein [Source:MGI Symbol;Acc:MGI:2652132]
chr10	77720864	77721127	264	93	0.00414974	0.0632997	-0.05915	-463.288	CHH	ENSMUSG00000069581.12	intron	Tspear	thrombospondin type laminin G domain and EAR repeats [Source:MGI Symbol;Acc:MGI:2671932]
chr10	77720864	77721127	264	93	0.00414974	0.0632997	-0.05915	-463.288	CHH	ENSMUSG00000069583.2	exon	Krtap12-1	keratin associated protein 12-1 [Source:MGI Symbol;Acc:MGI:1328315]
chr10	77720864	77721127	264	93	0.00414974	0.0632997	-0.05915	-463.288	CHH	ENSMUSG00000069583.2	utr3	Krtap12-1	keratin associated protein 12-1 [Source:MGI Symbol;Acc:MGI:1328315]
chr10	77824646	77824799	154	65	0.0021562	0.0595744	-0.0574182	-363.72	CHH	ENSMUSG00000069581.12	intron	Tspear	thrombospondin type laminin G domain and EAR repeats [Source:MGI Symbol;Acc:MGI:2671932]
chr10	77824646	77824799	154	65	0.0021562	0.0595744	-0.0574182	-363.72	CHH	ENSMUSG00000112600.1	intron	Gm2696	predicted 2696 [Source:NCBI gene;Acc:100040299]
chr10	77864398	77864566	169	66	0.0152756	0.124787	-0.109511	-436.725	CHH	ENSMUSG00000069581.12	intron	Tspear	thrombospondin type laminin G domain and EAR repeats [Source:MGI Symbol;Acc:MGI:2671932]
chr10	77864398	77864566	169	66	0.0152756	0.124787	-0.109511	-436.725	CHH	ENSMUSG00000069581.12	promoter	Tspear	thrombospondin type laminin G domain and EAR repeats [Source:MGI Symbol;Acc:MGI:2671932]
chr10	77883688	77884040	353	127	0.00742996	0.0813721	-0.0739421	-695.776	CHH	ENSMUSG00000069581.12	intron	Tspear	thrombospondin type laminin G domain and EAR repeats [Source:MGI Symbol;Acc:MGI:2671932]
chr10	77997180	77997410	231	87	0.00935982	0.0847531	-0.0753932	-435.194	CHH	ENSMUSG00000020277.10	intron	Pfkl	phosphofructokinase, liver, B-type [Source:MGI Symbol;Acc:MGI:97547]
chr10	77997180	77997410	231	87	0.00935982	0.0847531	-0.0753932	-435.194	CHH	ENSMUSG00000020277.10	exon	Pfkl	phosphofructokinase, liver, B-type [Source:MGI Symbol;Acc:MGI:97547]
chr10	78136761	78136988	228	94	0.0106644	0.147013	-0.136348	-662.474	CHH	ENSMUSG00000112662.1	intron	Gm47922	predicted gene, 47922 [Source:MGI Symbol;Acc:MGI:6097178]
chr10	78215245	78215297	53	4	0.868604	0.384779	0.483824	20.8759	CG	ENSMUSG00000000374.8	intron	Trappc10	trafficking protein particle complex 10 [Source:MGI Symbol;Acc:MGI:1336209]
chr10	78287952	78288140	189	20	0.541131	0.195707	0.345424	129.42	CG	ENSMUSG00000001211.15	exon	Agpat3	1-acylglycerol-3-phosphate O-acyltransferase 3 [Source:MGI Symbol;Acc:MGI:1336186]
chr10	78287952	78288140	189	20	0.541131	0.195707	0.345424	129.42	CG	ENSMUSG00000001211.15	utr5	Agpat3	1-acylglycerol-3-phosphate O-acyltransferase 3 [Source:MGI Symbol;Acc:MGI:1336186]
chr10	78287952	78288140	189	20	0.541131	0.195707	0.345424	129.42	CG	ENSMUSG00000001211.15	promoter	Agpat3	1-acylglycerol-3-phosphate O-acyltransferase 3 [Source:MGI Symbol;Acc:MGI:1336186]
chr10	78287952	78288140	189	20	0.541131	0.195707	0.345424	129.42	CG	ENSMUSG00000001211.15	intron	Agpat3	1-acylglycerol-3-phosphate O-acyltransferase 3 [Source:MGI Symbol;Acc:MGI:1336186]
chr10	78324729	78324878	150	9	0.898127	0.458289	0.439839	51.9321	CG	ENSMUSG00000001211.15	intron	Agpat3	1-acylglycerol-3-phosphate O-acyltransferase 3 [Source:MGI Symbol;Acc:MGI:1336186]
chr10	78341079	78341262	184	81	0.00722769	0.0704527	-0.0632251	-441.214	CHH	ENSMUSG00000001211.15	intron	Agpat3	1-acylglycerol-3-phosphate O-acyltransferase 3 [Source:MGI Symbol;Acc:MGI:1336186]
chr10	78341079	78341262	184	81	0.00722769	0.0704527	-0.0632251	-441.214	CHH	ENSMUSG00000098885.1	promoter	Mir7659	microRNA 7659 [Source:MGI Symbol;Acc:MGI:5530815]
chr10	78462854	78463107	254	110	0.00662432	0.0917552	-0.0851309	-691.503	CHH	ENSMUSG00000032788.15	intron	Pdxk	pyridoxal (pyridoxine, vitamin B6) kinase [Source:MGI Symbol;Acc:MGI:1351869]
chr10	78577552	78577798	247	102	0.00619279	0.0608407	-0.0546479	-470.405	CHH	ENSMUSG00000032763.11	intron	Ilvbl	ilvB (bacterial acetolactate synthase)-like [Source:MGI Symbol;Acc:MGI:1351911]
chr10	78695817	78696081	265	84	0.00217269	0.0991951	-0.0970224	-456.117	CHH	ENSMUSG00000112689.1	exon	Gm47476	predicted gene, 47476 [Source:MGI Symbol;Acc:MGI:6096448]
chr10	79612282	79612476	195	29	0.247333	0.080219	0.167114	133.682	CG	ENSMUSG00000045912.9	exon	C2cd4c	C2 calcium-dependent domain containing 4C [Source:MGI Symbol;Acc:MGI:2685084]
chr17	36947018	36947685	668	120	0.51577	0.195284	0.320486	870.089	CG	ENSMUSG00000036492.12	exon	Rnf39	ring finger protein 39 [Source:MGI Symbol;Acc:MGI:2156378]
chr17	36947018	36947685	668	120	0.51577	0.195284	0.320486	870.089	CG	ENSMUSG00000036492.12	utr3	Rnf39	ring finger protein 39 [Source:MGI Symbol;Acc:MGI:2156378]
chr10	79735877	79735978	102	21	0.902424	0.755006	0.147419	84.0591	CG	ENSMUSG00000020331.9	exon	Hcn2	hyperpolarization-activated, cyclic nucleotide-gated K+ 2 [Source:MGI Symbol;Acc:MGI:1298210]
chr10	79735877	79735978	102	21	0.902424	0.755006	0.147419	84.0591	CG	ENSMUSG00000020331.9	utr3	Hcn2	hyperpolarization-activated, cyclic nucleotide-gated K+ 2 [Source:MGI Symbol;Acc:MGI:1298210]
chr10	79735877	79735978	102	21	0.902424	0.755006	0.147419	84.0591	CG	ENSMUSG00000020331.9	intron	Hcn2	hyperpolarization-activated, cyclic nucleotide-gated K+ 2 [Source:MGI Symbol;Acc:MGI:1298210]
chr10	79799141	79799191	51	7	0.890446	0.556031	0.334415	31.2874	CG	ENSMUSG00000035863.14	intron	Palm	paralemmin [Source:MGI Symbol;Acc:MGI:1261814]
chr10	79804046	79804216	171	13	0.593774	0.256589	0.337186	72.4674	CG	ENSMUSG00000035863.14	intron	Palm	paralemmin [Source:MGI Symbol;Acc:MGI:1261814]
chr10	79804046	79804216	171	13	0.593774	0.256589	0.337186	72.4674	CG	ENSMUSG00000035863.14	promoter	Palm	paralemmin [Source:MGI Symbol;Acc:MGI:1261814]
chr10	79919894	79920166	273	94	0.00527908	0.0847285	-0.0794495	-515.656	CHH	ENSMUSG00000035781.14	intron	R3hdm4	R3H domain containing 4 [Source:MGI Symbol;Acc:MGI:1924814]
chr10	79919894	79920166	273	94	0.00527908	0.0847285	-0.0794495	-515.656	CHH	ENSMUSG00000035773.6	intron	Kiss1r	KISS1 receptor [Source:MGI Symbol;Acc:MGI:2148793]
chr10	79928898	79929207	310	75	0.000918436	0.218747	-0.217829	-506.095	CHH	ENSMUSG00000019564.12	intron	Arid3a	AT rich interactive domain 3A (BRIGHT-like) [Source:MGI Symbol;Acc:MGI:1328360]
chr10	79928898	79929207	310	75	0.000918436	0.218747	-0.217829	-506.095	CHH	ENSMUSG00000019564.12	promoter	Arid3a	AT rich interactive domain 3A (BRIGHT-like) [Source:MGI Symbol;Acc:MGI:1328360]
chr8	129144678	129145321	644	69	0.881051	0.569551	0.3115	404.676	CG	ENSMUSG00000056018.14	intron	Ccdc7b	coiled-coil domain containing 7B [Source:MGI Symbol;Acc:MGI:1922703]
chr4	134161720	134162349	630	41	0.911158	0.383172	0.527987	334.165	CG	ENSMUSG00000037443.13	intron	Cep85	centrosomal protein 85 [Source:MGI Symbol;Acc:MGI:1917262]
chr11	55543478	55544098	621	6	0.78684	0.176183	0.610657	42.605	CG	ENSMUSG00000000263.15	intron	Glra1	glycine receptor, alpha 1 subunit [Source:MGI Symbol;Acc:MGI:95747]
chr10	79968787	79969076	290	103	0.00681552	0.0622092	-0.0553937	-496.672	CHH	ENSMUSG00000035754.8	exon	Wdr18	WD repeat domain 18 [Source:MGI Symbol;Acc:MGI:2158400]
chr10	79968787	79969076	290	103	0.00681552	0.0622092	-0.0553937	-496.672	CHH	ENSMUSG00000035754.8	utr3	Wdr18	WD repeat domain 18 [Source:MGI Symbol;Acc:MGI:2158400]
chr10	79968787	79969076	290	103	0.00681552	0.0622092	-0.0553937	-496.672	CHH	ENSMUSG00000035745.9	promoter	Grin3b	glutamate receptor, ionotropic, NMDA3B [Source:MGI Symbol;Acc:MGI:2150393]
chr10	79976784	79976848	65	16	0.959691	0.819076	0.140615	76.8498	CG	ENSMUSG00000013858.14	exon	Tmem259	transmembrane protein 259 [Source:MGI Symbol;Acc:MGI:2177957]
chr10	79976784	79976848	65	16	0.959691	0.819076	0.140615	76.8498	CG	ENSMUSG00000035745.9	intron	Grin3b	glutamate receptor, ionotropic, NMDA3B [Source:MGI Symbol;Acc:MGI:2150393]
chr10	79976784	79976848	65	16	0.959691	0.819076	0.140615	76.8498	CG	ENSMUSG00000035745.9	exon	Grin3b	glutamate receptor, ionotropic, NMDA3B [Source:MGI Symbol;Acc:MGI:2150393]
chr10	80007346	80007434	89	13	0.719572	0.426177	0.293396	56.8541	CG	ENSMUSG00000035722.15	exon	Abca7	ATP-binding cassette, sub-family A (ABC1), member 7 [Source:MGI Symbol;Acc:MGI:1351646]
chr10	80027996	80028351	356	146	0.00977822	0.0830295	-0.0732513	-743.401	CHH	ENSMUSG00000035697.14	intron	Arhgap45	Rho GTPase activating protein 45 [Source:MGI Symbol;Acc:MGI:1917969]
chr10	80075182	80075376	195	28	0.686177	0.43443	0.251747	129.28	CG	ENSMUSG00000035673.10	intron	Sbno2	strawberry notch 2 [Source:MGI Symbol;Acc:MGI:2448490]
chr10	80075182	80075376	195	28	0.686177	0.43443	0.251747	129.28	CG	ENSMUSG00000035673.10	exon	Sbno2	strawberry notch 2 [Source:MGI Symbol;Acc:MGI:2448490]
chr10	80075182	80075376	195	28	0.686177	0.43443	0.251747	129.28	CG	ENSMUSG00000035673.10	utr5	Sbno2	strawberry notch 2 [Source:MGI Symbol;Acc:MGI:2448490]
chr10	80131489	80131668	180	31	0.70159	0.427086	0.274504	181.21	CG	ENSMUSG00000035640.18	exon	Cbarp	calcium channel, voltage-dependent, beta subunit associated regulatory protein [Source:MGI Symbol;Acc:MGI:1354170]
chr10	80131489	80131668	180	31	0.70159	0.427086	0.274504	181.21	CG	ENSMUSG00000035640.18	utr3	Cbarp	calcium channel, voltage-dependent, beta subunit associated regulatory protein [Source:MGI Symbol;Acc:MGI:1354170]
chr18	30267906	30268520	615	64	0.931094	0.615605	0.315489	384.771	CG	ENSMUSG00000117465.1	intron
chr11	69397676	69398289	614	59	0.740652	0.421244	0.319408	331.37	CG	ENSMUSG00000045377.5	exon	Tmem88	transmembrane protein 88 [Source:MGI Symbol;Acc:MGI:1914270]
chr10	80276333	80276435	103	7	0.540565	0.174035	0.36653	34.6794	CG	ENSMUSG00000069565.12	intron	Dazap1	DAZ associated protein 1 [Source:MGI Symbol;Acc:MGI:1917498]
chr10	80276333	80276435	103	7	0.540565	0.174035	0.36653	34.6794	CG	ENSMUSG00000098672.1	promoter	Mir6911	microRNA 6911 [Source:MGI Symbol;Acc:MGI:5531204]
chr10	80280549	80280649	101	15	0.701345	0.367771	0.333574	74.1686	CG	ENSMUSG00000069565.12	intron	Dazap1	DAZ associated protein 1 [Source:MGI Symbol;Acc:MGI:1917498]
chr10	80280549	80280649	101	15	0.701345	0.367771	0.333574	74.1686	CG	ENSMUSG00000069565.12	exon	Dazap1	DAZ associated protein 1 [Source:MGI Symbol;Acc:MGI:1917498]
chr10	80312036	80312114	79	13	0.734365	0.507761	0.226604	60.152	CG	ENSMUSG00000020135.13	exon	Apc2	adenomatosis polyposis coli 2 [Source:MGI Symbol;Acc:MGI:1346052]
chr10	80360951	80361146	196	80	0.00797046	0.0602934	-0.0523229	-390.107	CHH	ENSMUSG00000035486.14	intron	Plk5	polo like kinase 5 [Source:MGI Symbol;Acc:MGI:3026984]
chr10	80360951	80361146	196	80	0.00797046	0.0602934	-0.0523229	-390.107	CHH	ENSMUSG00000035486.14	exon	Plk5	polo like kinase 5 [Source:MGI Symbol;Acc:MGI:3026984]
chr10	80396885	80397081	197	78	0.00699082	0.0741584	-0.0671676	-427.112	CHH	ENSMUSG00000035478.14	promoter	Mbd3	methyl-CpG binding domain protein 3 [Source:MGI Symbol;Acc:MGI:1333812]
chr10	80396885	80397081	197	78	0.00699082	0.0741584	-0.0671676	-427.112	CHH	ENSMUSG00000035478.14	intron	Mbd3	methyl-CpG binding domain protein 3 [Source:MGI Symbol;Acc:MGI:1333812]
chr10	80408633	80408687	55	6	0.631404	0.201571	0.429833	30.8019	CG	ENSMUSG00000020163.12	promoter	Uqcr11	ubiquinol-cytochrome c reductase, complex III subunit XI [Source:MGI Symbol;Acc:MGI:1913844]
chr10	80413213	80413376	164	22	0.817243	0.536013	0.28123	110.373	CG	ENSMUSG00000020167.14	exon	Tcf3	transcription factor 3 [Source:MGI Symbol;Acc:MGI:98510]
chr10	80413213	80413376	164	22	0.817243	0.536013	0.28123	110.373	CG	ENSMUSG00000020167.14	intron	Tcf3	transcription factor 3 [Source:MGI Symbol;Acc:MGI:98510]
chr10	80424622	80424697	76	5	0.710399	0.344019	0.36638	23.3939	CG	ENSMUSG00000020167.14	intron	Tcf3	transcription factor 3 [Source:MGI Symbol;Acc:MGI:98510]
chr10	80569814	80570025	212	92	0.00809352	0.0783575	-0.070264	-515.17	CHH	ENSMUSG00000035397.8	intron	Klf16	Kruppel-like factor 16 [Source:MGI Symbol;Acc:MGI:2153049]
chr10	80571262	80571355	94	13	0.750667	0.472668	0.277999	55.1934	CG	ENSMUSG00000035397.8	intron	Klf16	Kruppel-like factor 16 [Source:MGI Symbol;Acc:MGI:2153049]
chr10	80674189	80674413	225	87	0.00523312	0.0523791	-0.047146	-412.048	CHH	ENSMUSG00000020190.13	intron	Mknk2	MAP kinase-interacting serine/threonine kinase 2 [Source:MGI Symbol;Acc:MGI:894279]
chr10	80674189	80674413	225	87	0.00523312	0.0523791	-0.047146	-412.048	CHH	ENSMUSG00000020190.13	promoter	Mknk2	MAP kinase-interacting serine/threonine kinase 2 [Source:MGI Symbol;Acc:MGI:894279]
chr10	80676484	80676780	297	95	0.00177748	0.0984531	-0.0966757	-579.767	CHH	ENSMUSG00000020190.13	intron	Mknk2	MAP kinase-interacting serine/threonine kinase 2 [Source:MGI Symbol;Acc:MGI:894279]
chr10	80676484	80676780	297	95	0.00177748	0.0984531	-0.0966757	-579.767	CHH	ENSMUSG00000020190.13	promoter	Mknk2	MAP kinase-interacting serine/threonine kinase 2 [Source:MGI Symbol;Acc:MGI:894279]
chr10	80687288	80687549	262	90	0.0108099	0.0709071	-0.0600972	-421.338	CHH	ENSMUSG00000003348.10	intron	Mob3a	MOB kinase activator 3A [Source:MGI Symbol;Acc:MGI:3050117]
chr10	80706991	80707085	95	7	0.739305	0.38841	0.350895	31.4188	CG	ENSMUSG00000020198.8	utr3	Ap3d1	adaptor-related protein complex 3, delta 1 subunit [Source:MGI Symbol;Acc:MGI:107734]
chr10	80706991	80707085	95	7	0.739305	0.38841	0.350895	31.4188	CG	ENSMUSG00000020198.8	exon	Ap3d1	adaptor-related protein complex 3, delta 1 subunit [Source:MGI Symbol;Acc:MGI:107734]
chr10	80754885	80755180	296	88	0.0058311	0.122667	-0.116836	-490.418	CHH	ENSMUSG00000061589.14	promoter	Dot1l	DOT1-like, histone H3 methyltransferase (S. cerevisiae) [Source:MGI Symbol;Acc:MGI:2143886]
chr10	80808615	80808792	178	27	0.272859	0.0661861	0.206673	135.862	CG	ENSMUSG00000020216.13	exon	Jsrp1	junctional sarcoplasmic reticulum protein 1 [Source:MGI Symbol;Acc:MGI:1916700]
chr10	80808615	80808792	178	27	0.272859	0.0661861	0.206673	135.862	CG	ENSMUSG00000020216.13	utr3	Jsrp1	junctional sarcoplasmic reticulum protein 1 [Source:MGI Symbol;Acc:MGI:1916700]
chr10	80835929	80836042	114	27	0.816437	0.635185	0.181253	118.762	CG	ENSMUSG00000051067.8	exon	Lingo3	leucine rich repeat and Ig domain containing 3 [Source:MGI Symbol;Acc:MGI:3609246]
chr10	80857759	80857956	198	98	0.00835075	0.090456	-0.0821053	-633.43	CHH	ENSMUSG00000035206.10	intron	Sppl2b	signal peptide peptidase like 2B [Source:MGI Symbol;Acc:MGI:1920468]
chr10	80872667	80872845	179	12	0.872766	0.54106	0.331707	63.6858	CG	ENSMUSG00000059406.8	intron	Tmprss9	transmembrane protease, serine 9 [Source:MGI Symbol;Acc:MGI:3612246]
chr10	80872992	80873124	133	7	0.966409	0.280453	0.685956	57.2701	CG	ENSMUSG00000059406.8	intron	Tmprss9	transmembrane protease, serine 9 [Source:MGI Symbol;Acc:MGI:3612246]
chr11	69397676	69398289	614	59	0.740652	0.421244	0.319408	331.37	CG	ENSMUSG00000045377.5	intron	Tmem88	transmembrane protein 88 [Source:MGI Symbol;Acc:MGI:1914270]
chr11	69397676	69398289	614	59	0.740652	0.421244	0.319408	331.37	CG	ENSMUSG00000045377.5	utr5	Tmem88	transmembrane protein 88 [Source:MGI Symbol;Acc:MGI:1914270]
chr10	80971785	80971900	116	17	0.648582	0.404127	0.244454	74.6775	CG	ENSMUSG00000048240.14	intron	Gng7	guanine nucleotide binding protein (G protein), gamma 7 [Source:MGI Symbol;Acc:MGI:95787]
chr10	81001063	81001418	356	141	0.00266531	0.0604825	-0.0578172	-728.301	CHH	ENSMUSG00000048240.14	intron	Gng7	guanine nucleotide binding protein (G protein), gamma 7 [Source:MGI Symbol;Acc:MGI:95787]
chr10	81001063	81001418	356	141	0.00266531	0.0604825	-0.0578172	-728.301	CHH	ENSMUSG00000048240.14	exon	Gng7	guanine nucleotide binding protein (G protein), gamma 7 [Source:MGI Symbol;Acc:MGI:95787]
chr10	81001063	81001418	356	141	0.00266531	0.0604825	-0.0578172	-728.301	CHH	ENSMUSG00000048240.14	utr5	Gng7	guanine nucleotide binding protein (G protein), gamma 7 [Source:MGI Symbol;Acc:MGI:95787]
chr10	81001063	81001418	356	141	0.00266531	0.0604825	-0.0578172	-728.301	CHH	ENSMUSG00000048240.14	promoter	Gng7	guanine nucleotide binding protein (G protein), gamma 7 [Source:MGI Symbol;Acc:MGI:95787]
chr10	81009665	81009958	294	119	0.00361005	0.0637395	-0.0601294	-685.376	CHH	ENSMUSG00000048240.14	intron	Gng7	guanine nucleotide binding protein (G protein), gamma 7 [Source:MGI Symbol;Acc:MGI:95787]
chr10	81015761	81016111	351	131	0.00831261	0.0747271	-0.0664145	-661.129	CHH	ENSMUSG00000048240.14	promoter	Gng7	guanine nucleotide binding protein (G protein), gamma 7 [Source:MGI Symbol;Acc:MGI:95787]
chr10	81026950	81027142	193	73	0.0786295	0.00580592	0.0728236	395.348	CHH	ENSMUSG00000043670.4	promoter	Diras1	DIRAS family, GTP-binding RAS-like 1 [Source:MGI Symbol;Acc:MGI:2183442]
chr10	81054107	81054193	87	4	0.859732	0.429982	0.42975	19.6966	CG	ENSMUSG00000004937.6	intron	Sgta	small glutamine-rich tetratricopeptide repeat (TPR)-containing, alpha [Source:MGI Symbol;Acc:MGI:1098703]
chr10	81074601	81074808	208	81	0.0108313	0.0852232	-0.0743919	-418.931	CHH	ENSMUSG00000004929.12	intron	Thop1	thimet oligopeptidase 1 [Source:MGI Symbol;Acc:MGI:1354165]
chr10	81074601	81074808	208	81	0.0108313	0.0852232	-0.0743919	-418.931	CHH	ENSMUSG00000004929.12	exon	Thop1	thimet oligopeptidase 1 [Source:MGI Symbol;Acc:MGI:1354165]
chr10	81075784	81075931	148	16	0.78993	0.453672	0.336259	82.3185	CG	ENSMUSG00000004929.12	intron	Thop1	thimet oligopeptidase 1 [Source:MGI Symbol;Acc:MGI:1354165]
chr10	81164767	81165122	356	142	0.00980198	0.0578664	-0.0480644	-638.469	CHH	ENSMUSG00000004934.14	intron	Pias4	protein inhibitor of activated STAT 4 [Source:MGI Symbol;Acc:MGI:2136940]
chr10	81217817	81218046	230	79	0.00702167	0.0652143	-0.0581926	-376.113	CHH	ENSMUSG00000034958.11	intron	Atcay	ataxia, cerebellar, Cayman type [Source:MGI Symbol;Acc:MGI:2448730]
chr10	81273904	81274079	176	27	0.904474	0.709464	0.19501	132.947	CG	ENSMUSG00000034917.8	exon	Tjp3	tight junction protein 3 [Source:MGI Symbol;Acc:MGI:1351650]
chr10	81273904	81274079	176	27	0.904474	0.709464	0.19501	132.947	CG	ENSMUSG00000034917.8	intron	Tjp3	tight junction protein 3 [Source:MGI Symbol;Acc:MGI:1351650]
chr10	81277213	81277406	194	39	0.88492	0.697273	0.187647	181.191	CG	ENSMUSG00000034917.8	exon	Tjp3	tight junction protein 3 [Source:MGI Symbol;Acc:MGI:1351650]
chr10	81281119	81281299	181	31	0.905305	0.714042	0.191263	144.321	CG	ENSMUSG00000034917.8	promoter	Tjp3	tight junction protein 3 [Source:MGI Symbol;Acc:MGI:1351650]
chr10	81281119	81281299	181	31	0.905305	0.714042	0.191263	144.321	CG	ENSMUSG00000034917.8	exon	Tjp3	tight junction protein 3 [Source:MGI Symbol;Acc:MGI:1351650]
chr10	81285485	81285644	160	22	0.441292	0.14133	0.299962	122.506	CG	ENSMUSG00000034917.8	intron	Tjp3	tight junction protein 3 [Source:MGI Symbol;Acc:MGI:1351650]
chr10	81285485	81285644	160	22	0.441292	0.14133	0.299962	122.506	CG	ENSMUSG00000034917.8	exon	Tjp3	tight junction protein 3 [Source:MGI Symbol;Acc:MGI:1351650]
chr10	81285485	81285644	160	22	0.441292	0.14133	0.299962	122.506	CG	ENSMUSG00000034917.8	utr5	Tjp3	tight junction protein 3 [Source:MGI Symbol;Acc:MGI:1351650]
chr10	81293462	81293649	188	71	0.0112319	0.0760062	-0.0647743	-349.627	CHH	ENSMUSG00000034917.8	promoter	Tjp3	tight junction protein 3 [Source:MGI Symbol;Acc:MGI:1351650]
chr10	81293462	81293649	188	71	0.0112319	0.0760062	-0.0647743	-349.627	CHH	ENSMUSG00000034902.17	intron	Pip5k1c	phosphatidylinositol-4-phosphate 5-kinase, type 1 gamma [Source:MGI Symbol;Acc:MGI:1298224]
chr10	81302918	81303106	189	16	0.497251	0.185925	0.311327	83.1468	CG	ENSMUSG00000034902.17	intron	Pip5k1c	phosphatidylinositol-4-phosphate 5-kinase, type 1 gamma [Source:MGI Symbol;Acc:MGI:1298224]
chr10	81302918	81303106	189	16	0.497251	0.185925	0.311327	83.1468	CG	ENSMUSG00000090230.1	promoter	Gm16315	predicted gene 16315 [Source:MGI Symbol;Acc:MGI:3826564]
chr10	81315603	81315794	192	71	0.00712184	0.0903116	-0.0831898	-416.608	CHH	ENSMUSG00000034902.17	promoter	Pip5k1c	phosphatidylinositol-4-phosphate 5-kinase, type 1 gamma [Source:MGI Symbol;Acc:MGI:1298224]
chr10	81315603	81315794	192	71	0.00712184	0.0903116	-0.0831898	-416.608	CHH	ENSMUSG00000034902.17	exon	Pip5k1c	phosphatidylinositol-4-phosphate 5-kinase, type 1 gamma [Source:MGI Symbol;Acc:MGI:1298224]
chr10	81315603	81315794	192	71	0.00712184	0.0903116	-0.0831898	-416.608	CHH	ENSMUSG00000034902.17	intron	Pip5k1c	phosphatidylinositol-4-phosphate 5-kinase, type 1 gamma [Source:MGI Symbol;Acc:MGI:1298224]
chr10	81315603	81315794	192	71	0.00712184	0.0903116	-0.0831898	-416.608	CHH	ENSMUSG00000034902.17	utr3	Pip5k1c	phosphatidylinositol-4-phosphate 5-kinase, type 1 gamma [Source:MGI Symbol;Acc:MGI:1298224]
chr10	81322767	81322859	93	13	0.920204	0.721928	0.198277	60.6555	CG	ENSMUSG00000034889.8	promoter	Cactin	cactin, spliceosome C complex subunit [Source:MGI Symbol;Acc:MGI:1917562]
chr10	81322767	81322859	93	13	0.920204	0.721928	0.198277	60.6555	CG	ENSMUSG00000034889.8	exon	Cactin	cactin, spliceosome C complex subunit [Source:MGI Symbol;Acc:MGI:1917562]
chr10	81332558	81332783	226	44	0.263572	0.540572	-0.277	-290.361	CG	ENSMUSG00000034881.8	exon	Tbxa2r	thromboxane A2 receptor [Source:MGI Symbol;Acc:MGI:98496]
chr11	69397676	69398289	614	59	0.740652	0.421244	0.319408	331.37	CG	ENSMUSG00000045377.5	TSS	Tmem88	transmembrane protein 88 [Source:MGI Symbol;Acc:MGI:1914270]
chr11	69397676	69398289	614	59	0.740652	0.421244	0.319408	331.37	CG	ENSMUSG00000045377.5	promoter	Tmem88	transmembrane protein 88 [Source:MGI Symbol;Acc:MGI:1914270]
chr1	64734755	64735354	600	86	0.735597	0.385331	0.350266	636.952	CG	ENSMUSG00000045005.9	utr3	Fzd5	frizzled class receptor 5 [Source:MGI Symbol;Acc:MGI:108571]
chr1	64734755	64735354	600	86	0.735597	0.385331	0.350266	636.952	CG	ENSMUSG00000045005.9	exon	Fzd5	frizzled class receptor 5 [Source:MGI Symbol;Acc:MGI:108571]
chr1	64734755	64735354	600	86	0.735597	0.385331	0.350266	636.952	CG	ENSMUSG00000102140.1	promoter	Gm38058	predicted gene, 38058 [Source:MGI Symbol;Acc:MGI:5611286]
chr17	47672318	47672914	597	120	0.361688	0.119982	0.241706	811.036	CG	ENSMUSG00000090115.7	promoter	Usp49	ubiquitin specific peptidase 49 [Source:MGI Symbol;Acc:MGI:2685391]
chr17	47672318	47672914	597	120	0.361688	0.119982	0.241706	811.036	CG	ENSMUSG00000090115.7	exon	Usp49	ubiquitin specific peptidase 49 [Source:MGI Symbol;Acc:MGI:2685391]
chr17	47672318	47672914	597	120	0.361688	0.119982	0.241706	811.036	CG	ENSMUSG00000023984.17	exon	Gm20517	predicted gene 20517 [Source:MGI Symbol;Acc:MGI:5141982]
chr10	81374386	81374571	186	73	0.0079419	0.0763334	-0.0683915	-406.728	CHH	ENSMUSG00000020235.16	intron	Fzr1	fizzy and cell division cycle 20 related 1 [Source:MGI Symbol;Acc:MGI:1926790]
chr10	81380111	81380299	189	80	0.00634822	0.0693916	-0.0630434	-438.619	CHH	ENSMUSG00000020235.16	promoter	Fzr1	fizzy and cell division cycle 20 related 1 [Source:MGI Symbol;Acc:MGI:1926790]
chr10	81404909	81405043	135	15	0.872007	0.514486	0.357521	88.6636	CG	ENSMUSG00000055053.18	exon	Nfic	nuclear factor I/C [Source:MGI Symbol;Acc:MGI:109591]
chr10	81404909	81405043	135	15	0.872007	0.514486	0.357521	88.6636	CG	ENSMUSG00000055053.18	intron	Nfic	nuclear factor I/C [Source:MGI Symbol;Acc:MGI:109591]
chr10	81472008	81472335	328	140	0.00792514	0.0555677	-0.0476426	-622.133	CHH	ENSMUSG00000034818.17	intron	Celf5	CUGBP, Elav-like family member 5 [Source:MGI Symbol;Acc:MGI:2442333]
chr10	81472008	81472335	328	140	0.00792514	0.0555677	-0.0476426	-622.133	CHH	ENSMUSG00000034818.17	promoter	Celf5	CUGBP, Elav-like family member 5 [Source:MGI Symbol;Acc:MGI:2442333]
chr10	81472008	81472335	328	140	0.00792514	0.0555677	-0.0476426	-622.133	CHH	ENSMUSG00000034818.17	utr5	Celf5	CUGBP, Elav-like family member 5 [Source:MGI Symbol;Acc:MGI:2442333]
chr10	81495751	81495981	231	77	0.00345048	0.121488	-0.118037	-524	CHH	ENSMUSG00000020238.14	intron	Ncln	nicalin [Source:MGI Symbol;Acc:MGI:1926081]
chr10	81497699	81497968	270	84	0.00818978	0.089362	-0.0811722	-438.842	CHH	ENSMUSG00000020238.14	promoter	Ncln	nicalin [Source:MGI Symbol;Acc:MGI:1926081]
chr10	81497699	81497968	270	84	0.00818978	0.089362	-0.0811722	-438.842	CHH	ENSMUSG00000044199.6	TES	S1pr4	sphingosine-1-phosphate receptor 4 [Source:MGI Symbol;Acc:MGI:1333809]
chr10	81497699	81497968	270	84	0.00818978	0.089362	-0.0811722	-438.842	CHH	ENSMUSG00000044199.6	utr3	S1pr4	sphingosine-1-phosphate receptor 4 [Source:MGI Symbol;Acc:MGI:1333809]
chr10	81497699	81497968	270	84	0.00818978	0.089362	-0.0811722	-438.842	CHH	ENSMUSG00000044199.6	exon	S1pr4	sphingosine-1-phosphate receptor 4 [Source:MGI Symbol;Acc:MGI:1333809]
chr10	81564950	81565012	63	5	0.827529	0.475558	0.351971	23.3641	CG	ENSMUSG00000054452.10	promoter	Aes	amino-terminal enhancer of split [Source:MGI Symbol;Acc:MGI:95806]
chr10	81564950	81565012	63	5	0.827529	0.475558	0.351971	23.3641	CG	ENSMUSG00000054452.10	exon	Aes	amino-terminal enhancer of split [Source:MGI Symbol;Acc:MGI:95806]
chr10	81564950	81565012	63	5	0.827529	0.475558	0.351971	23.3641	CG	ENSMUSG00000054452.10	intron	Aes	amino-terminal enhancer of split [Source:MGI Symbol;Acc:MGI:95806]
chr10	81582125	81582449	325	120	0.00647387	0.0851183	-0.0786444	-692.247	CHH	ENSMUSG00000034771.15	promoter	Tle2	transducin-like enhancer of split 2 [Source:MGI Symbol;Acc:MGI:104635]
chr10	81582125	81582449	325	120	0.00647387	0.0851183	-0.0786444	-692.247	CHH	ENSMUSG00000034771.15	intron	Tle2	transducin-like enhancer of split 2 [Source:MGI Symbol;Acc:MGI:104635]
chr10	81582125	81582449	325	120	0.00647387	0.0851183	-0.0786444	-692.247	CHH	ENSMUSG00000034771.15	exon	Tle2	transducin-like enhancer of split 2 [Source:MGI Symbol;Acc:MGI:104635]
chr10	81616965	81617174	210	75	0.00470304	0.064498	-0.0597949	-387.888	CHH	ENSMUSG00000074862.11	intron	BC025920	cDNA sequence BC025920 [Source:MGI Symbol;Acc:MGI:2670983]
chr10	81632861	81633191	331	128	0.0072379	0.112827	-0.10559	-830.074	CHH	ENSMUSG00000054708.17	intron	Ankrd24	ankyrin repeat domain 24 [Source:MGI Symbol;Acc:MGI:1890394]
chr10	81632861	81633191	331	128	0.0072379	0.112827	-0.10559	-830.074	CHH	ENSMUSG00000054708.17	promoter	Ankrd24	ankyrin repeat domain 24 [Source:MGI Symbol;Acc:MGI:1890394]
chr10	81635731	81635925	195	71	0.00471156	0.0721131	-0.0674015	-390.581	CHH	ENSMUSG00000054708.17	intron	Ankrd24	ankyrin repeat domain 24 [Source:MGI Symbol;Acc:MGI:1890394]
chr10	81635731	81635925	195	71	0.00471156	0.0721131	-0.0674015	-390.581	CHH	ENSMUSG00000054708.17	exon	Ankrd24	ankyrin repeat domain 24 [Source:MGI Symbol;Acc:MGI:1890394]
chr10	81635731	81635925	195	71	0.00471156	0.0721131	-0.0674015	-390.581	CHH	ENSMUSG00000054708.17	utr5	Ankrd24	ankyrin repeat domain 24 [Source:MGI Symbol;Acc:MGI:1890394]
chr10	81635731	81635925	195	71	0.00471156	0.0721131	-0.0674015	-390.581	CHH	ENSMUSG00000054708.17	utr3	Ankrd24	ankyrin repeat domain 24 [Source:MGI Symbol;Acc:MGI:1890394]
chr10	82386850	82387033	184	76	0.0101674	0.0800453	-0.0698779	-397.463	CHH	ENSMUSG00000073427.4	intron	Gm4924	predicted gene 4924 [Source:MGI Symbol;Acc:MGI:3643133]
chr10	82419918	82420222	305	101	0.00651927	0.0982883	-0.0917691	-562.96	CHH	ENSMUSG00000073427.4	intron	Gm4924	predicted gene 4924 [Source:MGI Symbol;Acc:MGI:3643133]
chr10	82684690	82684876	187	72	0.00211144	0.0532239	-0.0511125	-355.641	CHH	ENSMUSG00000020251.13	intron	Glt8d2	glycosyltransferase 8 domain containing 2 [Source:MGI Symbol;Acc:MGI:1922032]
chr10	82760617	82760743	127	10	0.649064	0.254858	0.394206	53.5947	CG	ENSMUSG00000020248.18	intron	Nfyb	nuclear transcription factor-Y beta [Source:MGI Symbol;Acc:MGI:97317]
chr10	82836676	82836911	236	75	0.00768331	0.0813759	-0.0736925	-404.392	CHH	ENSMUSG00000020250.10	intron	Txnrd1	thioredoxin reductase 1 [Source:MGI Symbol;Acc:MGI:1354175]
chr10	82866582	82866650	69	14	0.74296	0.390286	0.352674	68.9614	CG	ENSMUSG00000020250.10	intron	Txnrd1	thioredoxin reductase 1 [Source:MGI Symbol;Acc:MGI:1354175]
chr10	82866582	82866650	69	14	0.74296	0.390286	0.352674	68.9614	CG	ENSMUSG00000109864.1	promoter	Eid3	EP300 interacting inhibitor of differentiation 3 [Source:MGI Symbol;Acc:MGI:1913591]
chr10	82866582	82866650	69	14	0.74296	0.390286	0.352674	68.9614	CG	ENSMUSG00000109864.1	TSS	Eid3	EP300 interacting inhibitor of differentiation 3 [Source:MGI Symbol;Acc:MGI:1913591]
chr10	82866582	82866650	69	14	0.74296	0.390286	0.352674	68.9614	CG	ENSMUSG00000109864.1	utr5	Eid3	EP300 interacting inhibitor of differentiation 3 [Source:MGI Symbol;Acc:MGI:1913591]
chr10	82866582	82866650	69	14	0.74296	0.390286	0.352674	68.9614	CG	ENSMUSG00000109864.1	exon	Eid3	EP300 interacting inhibitor of differentiation 3 [Source:MGI Symbol;Acc:MGI:1913591]
chr10	83009881	83010088	208	90	0.00645615	0.0591725	-0.0527164	-462.108	CHH	ENSMUSG00000034612.7	intron	Chst11	carbohydrate sulfotransferase 11 [Source:MGI Symbol;Acc:MGI:1927166]
chr10	83073711	83073991	281	111	0.00660029	0.0495826	-0.0429823	-493.825	CHH	ENSMUSG00000034612.7	intron	Chst11	carbohydrate sulfotransferase 11 [Source:MGI Symbol;Acc:MGI:1927166]
chr10	83090431	83090665	235	115	0.0136592	0.187771	-0.174112	-973.976	CHH	ENSMUSG00000034612.7	intron	Chst11	carbohydrate sulfotransferase 11 [Source:MGI Symbol;Acc:MGI:1927166]
chr10	83390681	83390908	228	82	0.00524273	0.0655488	-0.0603061	-437.831	CHH	ENSMUSG00000020255.8	exon	D10Wsu102e	DNA segment, Chr 10, Wayne State University 102, expressed [Source:MGI Symbol;Acc:MGI:106381]
chr10	83390681	83390908	228	82	0.00524273	0.0655488	-0.0603061	-437.831	CHH	ENSMUSG00000020255.8	utr3	D10Wsu102e	DNA segment, Chr 10, Wayne State University 102, expressed [Source:MGI Symbol;Acc:MGI:106381]
chr10	84207653	84207878	226	92	0.00824485	0.0577892	-0.0495444	-410.194	CHH	ENSMUSG00000111062.1	intron	Gm47253	predicted gene, 47253 [Source:MGI Symbol;Acc:MGI:6096082]
chr10	84488034	84488093	60	9	0.00223504	0.0915109	-0.0892759	-35.2956	CHG	ENSMUSG00000020033.2	promoter	4930463O16Rik	RIKEN cDNA 4930463O16 gene [Source:MGI Symbol;Acc:MGI:1923054]
chr10	84584821	84584935	115	55	0.0109522	0.141484	-0.130532	-387.515	CHH	ENSMUSG00000020034.7	utr5	Tcp11l2	t-complex 11 (mouse) like 2 [Source:MGI Symbol;Acc:MGI:2444679]
chr10	84584821	84584935	115	55	0.0109522	0.141484	-0.130532	-387.515	CHH	ENSMUSG00000020034.7	exon	Tcp11l2	t-complex 11 (mouse) like 2 [Source:MGI Symbol;Acc:MGI:2444679]
chr10	84711058	84711108	51	5	0.589833	0.239298	0.350535	21.0209	CG	ENSMUSG00000034453.8	intron	Polr3b	polymerase (RNA) III (DNA directed) polypeptide B [Source:MGI Symbol;Acc:MGI:1917678]
chr10	84803613	84803710	98	8	0.82534	0.481898	0.343442	39.1326	CG	ENSMUSG00000020037.15	intron	Rfx4	regulatory factor X, 4 (influences HLA class II expression) [Source:MGI Symbol;Acc:MGI:1918387]
chr10	84804050	84804101	52	4	0.379185	0.0904734	0.288712	17.9632	CG	ENSMUSG00000020037.15	intron	Rfx4	regulatory factor X, 4 (influences HLA class II expression) [Source:MGI Symbol;Acc:MGI:1918387]
chr10	85407337	85407600	264	109	0.00508124	0.0464811	-0.0413998	-486.285	CHH	ENSMUSG00000020042.15	intron	Btbd11	BTB (POZ) domain containing 11 [Source:MGI Symbol;Acc:MGI:1921257]
chr10	85445342	85445506	165	65	0.00769998	0.0843677	-0.0766677	-352.9	CHH	ENSMUSG00000020042.15	intron	Btbd11	BTB (POZ) domain containing 11 [Source:MGI Symbol;Acc:MGI:1921257]
chr10	85645902	85646173	272	100	0.00467925	0.0607447	-0.0560655	-476.979	CHH	ENSMUSG00000020042.15	intron	Btbd11	BTB (POZ) domain containing 11 [Source:MGI Symbol;Acc:MGI:1921257]
chr10	86181440	86181756	317	124	0.0129288	0.10867	-0.0957411	-702.589	CHH	ENSMUSG00000059602.14	intron	Syn3	synapsin III [Source:MGI Symbol;Acc:MGI:1351334]
chr10	86311533	86311690	158	57	0.00669188	0.183644	-0.176952	-458.875	CHH	ENSMUSG00000059602.14	intron	Syn3	synapsin III [Source:MGI Symbol;Acc:MGI:1351334]
chr10	86311533	86311690	158	57	0.00669188	0.183644	-0.176952	-458.875	CHH	ENSMUSG00000020044.13	intron	Timp3	tissue inhibitor of metalloproteinase 3 [Source:MGI Symbol;Acc:MGI:98754]
chr10	86330552	86330803	252	101	0.0103158	0.104656	-0.0943404	-633.979	CHH	ENSMUSG00000059602.14	intron	Syn3	synapsin III [Source:MGI Symbol;Acc:MGI:1351334]
chr10	86330552	86330803	252	101	0.0103158	0.104656	-0.0943404	-633.979	CHH	ENSMUSG00000020044.13	intron	Timp3	tissue inhibitor of metalloproteinase 3 [Source:MGI Symbol;Acc:MGI:98754]
chr10	86825113	86825173	61	7	0.938577	0.786024	0.152553	30.7778	CG	ENSMUSG00000054027.8	intron	Nt5dc3	5'-nucleotidase domain containing 3 [Source:MGI Symbol;Acc:MGI:3513266]
chr10	86825113	86825173	61	7	0.938577	0.786024	0.152553	30.7778	CG	ENSMUSG00000112743.1	intron	Gm49358	predicted gene, 49358 [Source:MGI Symbol;Acc:MGI:6121566]
chr10	86825113	86825173	61	7	0.938577	0.786024	0.152553	30.7778	CG	ENSMUSG00000054027.8	exon	Nt5dc3	5'-nucleotidase domain containing 3 [Source:MGI Symbol;Acc:MGI:3513266]
chr10	86825113	86825173	61	7	0.938577	0.786024	0.152553	30.7778	CG	ENSMUSG00000112743.1	exon	Gm49358	predicted gene, 49358 [Source:MGI Symbol;Acc:MGI:6121566]
chr10	86872737	86872906	170	72	0.00816729	0.0641242	-0.0559569	-353.548	CHH	ENSMUSG00000089959.1	intron	Gm16268	predicted gene 16268 [Source:MGI Symbol;Acc:MGI:3826557]
chr10	86872737	86872906	170	72	0.00816729	0.0641242	-0.0559569	-353.548	CHH	ENSMUSG00000035459.18	exon	Stab2	stabilin 2 [Source:MGI Symbol;Acc:MGI:2178743]
chr10	86872737	86872906	170	72	0.00816729	0.0641242	-0.0559569	-353.548	CHH	ENSMUSG00000035459.18	intron	Stab2	stabilin 2 [Source:MGI Symbol;Acc:MGI:2178743]
chr10	87156147	87156402	256	93	0.0064762	0.0874717	-0.0809955	-543.045	CHH	ENSMUSG00000047129.11	intron	1700113H08Rik	RIKEN cDNA 1700113H08 gene [Source:MGI Symbol;Acc:MGI:1923890]
chr10	88340247	88340519	273	95	0.00972415	0.0912971	-0.081573	-525.186	CHH	ENSMUSG00000020057.2	intron	Dram1	DNA-damage regulated autophagy modulator 1 [Source:MGI Symbol;Acc:MGI:1918962]
chr10	88977352	88977586	235	64	0.00656717	0.0978859	-0.0913187	-351.124	CHH	ENSMUSG00000035189.17	intron	Ano4	anoctamin 4 [Source:MGI Symbol;Acc:MGI:2443344]
chr10	89297934	89298141	208	79	0.00371748	0.077686	-0.0739686	-493.423	CHH	ENSMUSG00000035189.17	intron	Ano4	anoctamin 4 [Source:MGI Symbol;Acc:MGI:2443344]
chr10	89482388	89482439	52	7	0.807087	0.446273	0.360814	32.4574	CG	ENSMUSG00000047638.15	intron	Nr1h4	nuclear receptor subfamily 1, group H, member 4 [Source:MGI Symbol;Acc:MGI:1352464]
chr10	90858163	90858452	290	99	0.00882777	0.0961118	-0.0872841	-531.561	CHH	ENSMUSG00000058589.14	intron	Anks1b	ankyrin repeat and sterile alpha motif domain containing 1B [Source:MGI Symbol;Acc:MGI:1924781]
chr10	91258939	91259365	427	139	0.00295072	0.0736772	-0.0707265	-685.022	CHH	ENSMUSG00000110847.1	exon	Gm18705	predicted gene, 18705 [Source:MGI Symbol;Acc:MGI:5010890]
chr10	91258939	91259365	427	139	0.00295072	0.0736772	-0.0707265	-685.022	CHH	ENSMUSG00000110847.1	TSS	Gm18705	predicted gene, 18705 [Source:MGI Symbol;Acc:MGI:5010890]
chr10	91258939	91259365	427	139	0.00295072	0.0736772	-0.0707265	-685.022	CHH	ENSMUSG00000110847.1	promoter	Gm18705	predicted gene, 18705 [Source:MGI Symbol;Acc:MGI:5010890]
chr10	92174019	92174221	203	67	0.017626	0.126147	-0.108521	-379.169	CHH	ENSMUSG00000098040.1	intron	Gm20757	predicted gene, 20757 [Source:MGI Symbol;Acc:MGI:5434113]
chr10	92273791	92273945	155	66	0.00485338	0.0791411	-0.0742877	-396.285	CHH	ENSMUSG00000098040.1	intron	Gm20757	predicted gene, 20757 [Source:MGI Symbol;Acc:MGI:5434113]
chr10	92644650	92644807	158	75	0.00203753	0.0946251	-0.0925876	-441.106	CHH	ENSMUSG00000111470.1	intron	Gm31822	predicted gene, 31822 [Source:MGI Symbol;Acc:MGI:5590981]
chr10	92957855	92958071	217	79	0.00558655	0.0662745	-0.060688	-407.919	CHH	ENSMUSG00000020014.17	intron	Cfap54	cilia and flagella associated protein 54 [Source:MGI Symbol;Acc:MGI:1922208]
chr10	92960321	92960558	238	90	0.00417945	0.0867268	-0.0825474	-534.659	CHH	ENSMUSG00000020014.17	intron	Cfap54	cilia and flagella associated protein 54 [Source:MGI Symbol;Acc:MGI:1922208]
chr10	93049831	93050114	284	99	0.00636596	0.0702661	-0.0639001	-494.176	CHH	ENSMUSG00000020014.17	intron	Cfap54	cilia and flagella associated protein 54 [Source:MGI Symbol;Acc:MGI:1922208]
chr10	93083379	93083491	113	15	0.293095	0.0653113	0.227784	74.7602	CG	ENSMUSG00000020014.17	promoter	Cfap54	cilia and flagella associated protein 54 [Source:MGI Symbol;Acc:MGI:1922208]
chr10	93083379	93083491	113	15	0.293095	0.0653113	0.227784	74.7602	CG	ENSMUSG00000111013.1	promoter	Gm32468	predicted gene, 32468 [Source:MGI Symbol;Acc:MGI:5591627]
chr10	93225501	93225715	215	68	0.0063438	0.0974389	-0.0910951	-390.055	CHH	ENSMUSG00000020015.10	intron	Cdk17	cyclin-dependent kinase 17 [Source:MGI Symbol;Acc:MGI:97517]
chr10	93301499	93301770	272	105	0.00458751	0.0687051	-0.0641176	-539.737	CHH	ENSMUSG00000008398.15	intron	Elk3	ELK3, member of ETS oncogene family [Source:MGI Symbol;Acc:MGI:101762]
chr17	47672318	47672914	597	120	0.361688	0.119982	0.241706	811.036	CG	ENSMUSG00000023984.17	utr3	Gm20517	predicted gene 20517 [Source:MGI Symbol;Acc:MGI:5141982]
chr11	112784199	112784756	558	52	0.591226	0.208752	0.382474	342.286	CG	ENSMUSG00000000567.5	intron	Sox9	SRY (sex determining region Y)-box 9 [Source:MGI Symbol;Acc:MGI:98371]
chr11	112784199	112784756	558	52	0.591226	0.208752	0.382474	342.286	CG	ENSMUSG00000000567.5	exon	Sox9	SRY (sex determining region Y)-box 9 [Source:MGI Symbol;Acc:MGI:98371]
chr10	93623940	93624033	94	13	0.411598	0.158673	0.252925	60.3371	CG	ENSMUSG00000111366.1	intron	Gm47156	predicted gene, 47156 [Source:MGI Symbol;Acc:MGI:6095926]
chr10	93688493	93688577	85	9	0.880242	0.598109	0.282133	41.1421	CG	ENSMUSG00000020019.4	intron	Ntn4	netrin 4 [Source:MGI Symbol;Acc:MGI:1888978]
chr10	93729322	93729562	241	103	0.00764586	0.122274	-0.114628	-743.25	CHH	ENSMUSG00000020019.4	intron	Ntn4	netrin 4 [Source:MGI Symbol;Acc:MGI:1888978]
chr10	93729322	93729562	241	103	0.00764586	0.122274	-0.114628	-743.25	CHH	ENSMUSG00000086891.2	promoter	Gm15963	predicted gene 15963 [Source:MGI Symbol;Acc:MGI:3802140]
chr10	93851298	93851556	259	97	0.00530686	0.0658078	-0.060501	-512.012	CHH	ENSMUSG00000020020.8	intron	Usp44	ubiquitin specific peptidase 44 [Source:MGI Symbol;Acc:MGI:3045318]
chr10	93943877	93943959	83	4	0.941902	0.495607	0.446295	18.9483	CG	ENSMUSG00000036099.16	intron	Vezt	vezatin, adherens junctions transmembrane protein [Source:MGI Symbol;Acc:MGI:2143698]
chr10	94092596	94092707	112	6	0.837106	0.372743	0.464362	32.0356	CG	ENSMUSG00000020021.4	intron	Fgd6	FYVE, RhoGEF and PH domain containing 6 [Source:MGI Symbol;Acc:MGI:1261419]
chr10	94473885	94474224	340	116	0.00432436	0.064229	-0.0599046	-574.654	CHH	ENSMUSG00000020023.18	intron	Tmcc3	transmembrane and coiled coil domains 3 [Source:MGI Symbol;Acc:MGI:2442900]
chr10	94550836	94550904	69	9	0.842596	0.495296	0.347299	45.3902	CG	ENSMUSG00000020023.18	intron	Tmcc3	transmembrane and coiled coil domains 3 [Source:MGI Symbol;Acc:MGI:2442900]
chr10	94550836	94550904	69	9	0.842596	0.495296	0.347299	45.3902	CG	ENSMUSG00000020023.18	promoter	Tmcc3	transmembrane and coiled coil domains 3 [Source:MGI Symbol;Acc:MGI:2442900]
chr10	94550836	94550904	69	9	0.842596	0.495296	0.347299	45.3902	CG	ENSMUSG00000020023.18	exon	Tmcc3	transmembrane and coiled coil domains 3 [Source:MGI Symbol;Acc:MGI:2442900]
chr10	94550836	94550904	69	9	0.842596	0.495296	0.347299	45.3902	CG	ENSMUSG00000020023.18	utr5	Tmcc3	transmembrane and coiled coil domains 3 [Source:MGI Symbol;Acc:MGI:2442900]
chr10	94566563	94566690	128	14	0.543446	0.229072	0.314374	73.575	CG	ENSMUSG00000020023.18	intron	Tmcc3	transmembrane and coiled coil domains 3 [Source:MGI Symbol;Acc:MGI:2442900]
chr10	94679933	94680139	207	85	0.010118	0.077985	-0.067867	-438.828	CHH	ENSMUSG00000097164.2	intron	Cep83os	centrosomal protein 83, opposite strand [Source:MGI Symbol;Acc:MGI:1914973]
chr10	94827408	94827589	182	75	0.00456397	0.0855569	-0.0809929	-437.564	CHH	ENSMUSG00000074785.5	intron	Plxnc1	plexin C1 [Source:MGI Symbol;Acc:MGI:1890127]
chr10	94839114	94839433	320	113	0.00719477	0.0969615	-0.0897668	-664.462	CHH	ENSMUSG00000074785.5	intron	Plxnc1	plexin C1 [Source:MGI Symbol;Acc:MGI:1890127]
chr10	95176109	95176391	283	96	0.0092621	0.0901732	-0.0809111	-489.201	CHH	ENSMUSG00000045867.10	intron	Cradd	CASP2 and RIPK1 domain containing adaptor with death domain [Source:MGI Symbol;Acc:MGI:1336168]
chr10	95245416	95245491	76	5	0.702002	0.282028	0.419973	26.2371	CG	ENSMUSG00000045867.10	intron	Cradd	CASP2 and RIPK1 domain containing adaptor with death domain [Source:MGI Symbol;Acc:MGI:1336168]
chr1	88205330	88205880	551	122	0.618665	0.216914	0.401752	1222.01	CG	ENSMUSG00000092220.1	intron	Gm20528	predicted gene 20528 [Source:MGI Symbol;Acc:MGI:5141993]
chr10	95281518	95281619	102	8	0.756384	0.321036	0.435348	43.1519	CG	ENSMUSG00000045867.10	intron	Cradd	CASP2 and RIPK1 domain containing adaptor with death domain [Source:MGI Symbol;Acc:MGI:1336168]
chr10	95812114	95812395	282	87	0.00705549	0.128984	-0.121928	-529.668	CHH	ENSMUSG00000112771.1	exon	Gm47718	predicted gene, 47718 [Source:MGI Symbol;Acc:MGI:6096845]
chr10	95812114	95812395	282	87	0.00705549	0.128984	-0.121928	-529.668	CHH	ENSMUSG00000112771.1	intron	Gm47718	predicted gene, 47718 [Source:MGI Symbol;Acc:MGI:6096845]
chr10	95813601	95813671	71	6	0.732046	0.312591	0.419455	28.9063	CG	ENSMUSG00000112771.1	intron	Gm47718	predicted gene, 47718 [Source:MGI Symbol;Acc:MGI:6096845]
chr10	96016965	96017306	342	114	0.00837844	0.0955661	-0.0871876	-700.358	CHH	ENSMUSG00000036499.9	intron	Eea1	early endosome antigen 1 [Source:MGI Symbol;Acc:MGI:2442192]
chr10	96048113	96048177	65	9	0.00617982	0.0813728	-0.075193	-36.7441	CHG	ENSMUSG00000117008.1	intron	AC115970.1	pleckstrin homology domain containing, family G (with RhoGef domain) member 7 pseudogene
chr10	96244207	96244430	224	65	0.00622253	0.108077	-0.101854	-364.906	CHH	ENSMUSG00000112762.1	intron	4930459C07Rik	RIKEN cDNA 4930459C07 gene [Source:MGI Symbol;Acc:MGI:1922131]
chr10	96344417	96344819	403	141	0.00821024	0.0681291	-0.0599189	-675.634	CHH	ENSMUSG00000112290.1	intron	Gm33782	predicted gene, 33782 [Source:MGI Symbol;Acc:MGI:5592941]
chr10	96344417	96344819	403	141	0.00821024	0.0681291	-0.0599189	-675.634	CHH	ENSMUSG00000112749.1	intron	Gm48428	predicted gene, 48428 [Source:MGI Symbol;Acc:MGI:6097928]
chr10	96344417	96344819	403	141	0.00821024	0.0681291	-0.0599189	-675.634	CHH	ENSMUSG00000112749.1	exon	Gm48428	predicted gene, 48428 [Source:MGI Symbol;Acc:MGI:6097928]
chr10	97746978	97747256	279	94	0.00291456	0.0467935	-0.0438789	-414.322	CHH	ENSMUSG00000074776.4	intron	Gm10754	predicted gene 10754 [Source:MGI Symbol;Acc:MGI:3642925]
chr10	97746978	97747256	279	94	0.00291456	0.0467935	-0.0438789	-414.322	CHH	ENSMUSG00000112497.1	intron	4930525C09Rik	RIKEN cDNA 4930525C09 gene [Source:MGI Symbol;Acc:MGI:1925377]
chr10	97932956	97933205	250	99	0.00596823	0.0695731	-0.0636049	-519.114	CHH	ENSMUSG00000074776.4	intron	Gm10754	predicted gene 10754 [Source:MGI Symbol;Acc:MGI:3642925]
chr10	97937570	97937850	281	105	0.00562568	0.0755729	-0.0699472	-567.252	CHH	ENSMUSG00000074776.4	intron	Gm10754	predicted gene 10754 [Source:MGI Symbol;Acc:MGI:3642925]
chr10	99228114	99228225	112	7	0.819276	0.409553	0.409723	36.9205	CG	ENSMUSG00000112805.1	intron	Gm34574	predicted gene, 34574 [Source:MGI Symbol;Acc:MGI:5593733]
chr10	99312557	99312752	196	82	0.00878772	0.0653769	-0.0565892	-383.23	CHH	ENSMUSG00000044633.4	intron	B530045E10Rik	RIKEN cDNA B530045E10 gene [Source:MGI Symbol;Acc:MGI:2445145]
chr10	99393693	99393799	107	14	0.738396	0.380913	0.357482	80.7817	CG	ENSMUSG00000044633.4	intron	B530045E10Rik	RIKEN cDNA B530045E10 gene [Source:MGI Symbol;Acc:MGI:2445145]
chr10	99780705	99780962	258	89	0.00314242	0.0608164	-0.057674	-441.356	CHH	ENSMUSG00000113032.1	intron	Gm47578	predicted gene, 47578 [Source:MGI Symbol;Acc:MGI:6096613]
chr10	99780705	99780962	258	89	0.00314242	0.0608164	-0.057674	-441.356	CHH	ENSMUSG00000112304.1	intron	Gm35206	predicted gene, 35206 [Source:MGI Symbol;Acc:MGI:5594365]
chr10	99840521	99840605	85	5	0.947857	0.687753	0.260104	21.616	CG	ENSMUSG00000113032.1	intron	Gm47578	predicted gene, 47578 [Source:MGI Symbol;Acc:MGI:6096613]
chr10	101747539	101747733	195	71	0.00430968	0.0727162	-0.0684066	-387.935	CHH	ENSMUSG00000019888.16	intron	Mgat4c	MGAT4 family, member C [Source:MGI Symbol;Acc:MGI:1914819]
chr10	101890469	101890702	234	88	0.00885458	0.0748207	-0.0659661	-401.463	CHH	ENSMUSG00000019888.16	intron	Mgat4c	MGAT4 family, member C [Source:MGI Symbol;Acc:MGI:1914819]
chr10	102261251	102261460	210	72	0.00401609	0.0664263	-0.0624102	-363.092	CHH	ENSMUSG00000019888.16	intron	Mgat4c	MGAT4 family, member C [Source:MGI Symbol;Acc:MGI:1914819]
chr10	102387286	102387477	192	75	0.00671035	0.0759723	-0.069262	-400.291	CHH	ENSMUSG00000019888.16	intron	Mgat4c	MGAT4 family, member C [Source:MGI Symbol;Acc:MGI:1914819]
chr10	105272746	105272958	213	83	0.01305	0.0943002	-0.0812502	-443.481	CHH	ENSMUSG00000036019.8	intron	Tmtc2	transmembrane and tetratricopeptide repeat containing 2 [Source:MGI Symbol;Acc:MGI:1914057]
chr10	105420623	105420908	286	116	0.00558329	0.0778444	-0.0722612	-651.316	CHH	ENSMUSG00000036019.8	intron	Tmtc2	transmembrane and tetratricopeptide repeat containing 2 [Source:MGI Symbol;Acc:MGI:1914057]
chr10	106601438	106601683	246	102	0.00832574	0.0932468	-0.084921	-624.355	CHH	ENSMUSG00000053825.15	intron	Ppfia2	protein tyrosine phosphatase, receptor type, f polypeptide (PTPRF), interacting protein (liprin), alpha 2 [Source:MGI Symbol;Acc:MGI:2443834]
chr10	106601438	106601683	246	102	0.00832574	0.0932468	-0.084921	-624.355	CHH	ENSMUSG00000112201.1	intron	4930532I03Rik	RIKEN cDNA 4930532I03 gene [Source:MGI Symbol;Acc:MGI:1923083]
chr10	106601438	106601683	246	102	0.00832574	0.0932468	-0.084921	-624.355	CHH	ENSMUSG00000112201.1	promoter	4930532I03Rik	RIKEN cDNA 4930532I03 gene [Source:MGI Symbol;Acc:MGI:1923083]
chr10	106629046	106629243	198	77	0.00373991	0.0620228	-0.0582829	-416.44	CHH	ENSMUSG00000053825.15	intron	Ppfia2	protein tyrosine phosphatase, receptor type, f polypeptide (PTPRF), interacting protein (liprin), alpha 2 [Source:MGI Symbol;Acc:MGI:2443834]
chr10	107073218	107073399	182	76	0.00721046	0.0707148	-0.0635043	-417.656	CHH	ENSMUSG00000035948.13	intron	Acss3	acyl-CoA synthetase short-chain family member 3 [Source:MGI Symbol;Acc:MGI:2685720]
chr10	107391791	107391989	199	78	0.0103059	0.0813532	-0.0710473	-459.759	CHH	ENSMUSG00000019906.15	intron	Lin7a	lin-7 homolog A (C. elegans) [Source:MGI Symbol;Acc:MGI:2135609]
chr10	108416391	108416516	126	16	0.689792	0.416549	0.273243	78.0597	CG	ENSMUSG00000112532.1	promoter	Gm36283	predicted gene, 36283 [Source:MGI Symbol;Acc:MGI:5595442]
chr10	108568300	108568473	174	11	0.493589	0.107484	0.386105	62.7658	CG	ENSMUSG00000035864.14	intron	Syt1	synaptotagmin I [Source:MGI Symbol;Acc:MGI:99667]
chr10	109832175	109832352	178	61	0.00499155	0.10429	-0.0992983	-360.776	CHH	ENSMUSG00000020181.17	intron	Nav3	neuron navigator 3 [Source:MGI Symbol;Acc:MGI:2183703]
chr10	109832175	109832352	178	61	0.00499155	0.10429	-0.0992983	-360.776	CHH	ENSMUSG00000020181.17	exon	Nav3	neuron navigator 3 [Source:MGI Symbol;Acc:MGI:2183703]
chr10	111240833	111241253	421	157	0.00599309	0.0798063	-0.0738132	-911.717	CHH	ENSMUSG00000020189.15	intron	Osbpl8	oxysterol binding protein-like 8 [Source:MGI Symbol;Acc:MGI:2443807]
chr10	111272092	111272243	152	24	0.9031	0.676995	0.226105	116.084	CG	ENSMUSG00000020189.15	exon	Osbpl8	oxysterol binding protein-like 8 [Source:MGI Symbol;Acc:MGI:2443807]
chr10	111505229	111505346	118	12	0.45673	0.168887	0.287843	57.9088	CG	ENSMUSG00000020205.8	promoter	Phlda1	pleckstrin homology like domain, family A, member 1 [Source:MGI Symbol;Acc:MGI:1096880]
chr10	111598488	111598649	162	8	0.744181	0.288416	0.455764	40.6401	CG	ENSMUSG00000112249.1	promoter	Gm30262	predicted gene, 30262 [Source:MGI Symbol;Acc:MGI:5589421]
chr10	112174621	112174757	137	13	0.941827	0.574655	0.367172	70.3442	CG	ENSMUSG00000035694.15	intron	Caps2	calcyphosphine 2 [Source:MGI Symbol;Acc:MGI:2441980]
chr10	112301286	112301585	300	94	0.00724185	0.0867469	-0.0795051	-494.051	CHH	ENSMUSG00000035681.7	intron	Kcnc2	potassium voltage gated channel, Shaw-related subfamily, member 2 [Source:MGI Symbol;Acc:MGI:96668]
chr10	116434531	116434831	301	103	0.0042764	0.0753766	-0.0711002	-539.539	CHH	ENSMUSG00000054934.10	intron	Kcnmb4	potassium large conductance calcium-activated channel, subfamily M, beta member 4 [Source:MGI Symbol;Acc:MGI:1913272]
chr10	116871032	116871213	182	79	0.00696458	0.0837473	-0.0767828	-456.738	CHH	ENSMUSG00000034057.8	intron	Myrfl	myelin regulatory factor-like [Source:MGI Symbol;Acc:MGI:2685085]
chr10	116913998	116914162	165	20	0.785724	0.485087	0.300637	100.767	CG	ENSMUSG00000064181.6	intron	Rab3ip	RAB3A interacting protein [Source:MGI Symbol;Acc:MGI:105933]
chr10	116913998	116914162	165	20	0.785724	0.485087	0.300637	100.767	CG	ENSMUSG00000064181.6	exon	Rab3ip	RAB3A interacting protein [Source:MGI Symbol;Acc:MGI:105933]
chr10	116950420	116950481	62	8	0.000566949	0.18475	-0.184183	-36.9506	CHG	ENSMUSG00000064181.6	intron	Rab3ip	RAB3A interacting protein [Source:MGI Symbol;Acc:MGI:105933]
chr10	116950420	116950481	62	8	0.000566949	0.18475	-0.184183	-36.9506	CHG	ENSMUSG00000112627.1	promoter	4933412E12Rik	RIKEN cDNA 4933412E12 gene [Source:MGI Symbol;Acc:MGI:1918336]
chr10	116950420	116950481	62	8	0.000566949	0.18475	-0.184183	-36.9506	CHG	ENSMUSG00000112627.1	intron	4933412E12Rik	RIKEN cDNA 4933412E12 gene [Source:MGI Symbol;Acc:MGI:1918336]
chr10	116950420	116950481	62	8	0.000566949	0.18475	-0.184183	-36.9506	CHG	ENSMUSG00000064181.6	exon	Rab3ip	RAB3A interacting protein [Source:MGI Symbol;Acc:MGI:105933]
chr10	116950420	116950481	62	8	0.000566949	0.18475	-0.184183	-36.9506	CHG	ENSMUSG00000064181.6	utr5	Rab3ip	RAB3A interacting protein [Source:MGI Symbol;Acc:MGI:105933]
chr10	116950420	116950481	62	8	0.000566949	0.18475	-0.184183	-36.9506	CHG	ENSMUSG00000064181.6	promoter	Rab3ip	RAB3A interacting protein [Source:MGI Symbol;Acc:MGI:105933]
chr10	116950989	116951205	217	76	0.00672248	0.0716432	-0.0649207	-385.251	CHH	ENSMUSG00000112627.1	intron	4933412E12Rik	RIKEN cDNA 4933412E12 gene [Source:MGI Symbol;Acc:MGI:1918336]
chr10	116950989	116951205	217	76	0.00672248	0.0716432	-0.0649207	-385.251	CHH	ENSMUSG00000064181.6	promoter	Rab3ip	RAB3A interacting protein [Source:MGI Symbol;Acc:MGI:105933]
chr10	117063181	117063422	242	88	0.00734943	0.0651297	-0.0577803	-405.089	CHH	ENSMUSG00000034024.8	exon	Cct2	chaperonin containing Tcp1, subunit 2 (beta) [Source:MGI Symbol;Acc:MGI:107186]
chr10	117063181	117063422	242	88	0.00734943	0.0651297	-0.0577803	-405.089	CHH	ENSMUSG00000034024.8	utr5	Cct2	chaperonin containing Tcp1, subunit 2 (beta) [Source:MGI Symbol;Acc:MGI:107186]
chr10	117063181	117063422	242	88	0.00734943	0.0651297	-0.0577803	-405.089	CHH	ENSMUSG00000034024.8	intron	Cct2	chaperonin containing Tcp1, subunit 2 (beta) [Source:MGI Symbol;Acc:MGI:107186]
chr10	117063181	117063422	242	88	0.00734943	0.0651297	-0.0577803	-405.089	CHH	ENSMUSG00000034024.8	promoter	Cct2	chaperonin containing Tcp1, subunit 2 (beta) [Source:MGI Symbol;Acc:MGI:107186]
chr10	117074283	117074696	414	132	0.0080905	0.0956506	-0.0875601	-704.569	CHH	ENSMUSG00000020170.4	exon	Frs2	fibroblast growth factor receptor substrate 2 [Source:MGI Symbol;Acc:MGI:1100860]
chr10	117074386	117074593	208	32	0.00661605	0.124196	-0.11758	-150.47	CHG	ENSMUSG00000020170.4	exon	Frs2	fibroblast growth factor receptor substrate 2 [Source:MGI Symbol;Acc:MGI:1100860]
chr10	117126348	117126538	191	69	0.0121882	0.0799403	-0.0677521	-349.972	CHH	ENSMUSG00000020170.4	intron	Frs2	fibroblast growth factor receptor substrate 2 [Source:MGI Symbol;Acc:MGI:1100860]
chr10	117141332	117141542	211	77	0.00974002	0.0813833	-0.0716433	-386.385	CHH	ENSMUSG00000020170.4	intron	Frs2	fibroblast growth factor receptor substrate 2 [Source:MGI Symbol;Acc:MGI:1100860]
chr10	117654663	117654892	230	84	0.00850082	0.0895362	-0.0810354	-438.878	CHH	ENSMUSG00000020183.11	intron	Cpm	carboxypeptidase M [Source:MGI Symbol;Acc:MGI:1917824]
chr10	117800211	117800389	179	69	0.00313453	0.0817134	-0.0785788	-400.092	CHH	ENSMUSG00000112525.1	promoter	Gm47899	predicted gene, 47899 [Source:MGI Symbol;Acc:MGI:6097136]
chr10	117825086	117825277	192	81	0.0054431	0.0689963	-0.0635532	-442.633	CHH	ENSMUSG00000052681.8	intron	Rap1b	RAS related protein 1b [Source:MGI Symbol;Acc:MGI:894315]
chr10	117843590	117843897	308	92	0.00658142	0.0913934	-0.0848119	-506.643	CHH	ENSMUSG00000052681.8	intron	Rap1b	RAS related protein 1b [Source:MGI Symbol;Acc:MGI:894315]
chr10	118003526	118003754	229	81	0.00582043	0.0728068	-0.0669863	-410.983	CHH	ENSMUSG00000102896.1	promoter	Gm37852	predicted gene, 37852 [Source:MGI Symbol;Acc:MGI:5611080]
chr10	119034709	119034956	248	93	0.00580342	0.0840439	-0.0782404	-478.296	CHH	ENSMUSG00000112778.1	intron	Gm33677	predicted gene, 33677 [Source:MGI Symbol;Acc:MGI:5592836]
chr10	119134922	119135288	367	138	0.00587904	0.153782	-0.147903	-1053.64	CHH	ENSMUSG00000112161.1	TES	Gm34045	predicted gene, 34045 [Source:MGI Symbol;Acc:MGI:5593204]
chr10	119134922	119135288	367	138	0.00587904	0.153782	-0.147903	-1053.64	CHH	ENSMUSG00000112161.1	exon	Gm34045	predicted gene, 34045 [Source:MGI Symbol;Acc:MGI:5593204]
chr10	119433644	119433791	148	66	0.0101732	0.0810867	-0.0709136	-364.829	CHH	ENSMUSG00000085454.1	intron	Grip1os3	glutamate receptor interacting protein 1, opposite strand 3 [Source:MGI Symbol;Acc:MGI:3826561]
chr10	120093019	120093211	193	86	0.010081	0.0701202	-0.0600392	-421.402	CHH	ENSMUSG00000020228.11	promoter	Helb	helicase (DNA) B [Source:MGI Symbol;Acc:MGI:2152895]
chr10	120093019	120093211	193	86	0.010081	0.0701202	-0.0600392	-421.402	CHH	ENSMUSG00000020228.11	intron	Helb	helicase (DNA) B [Source:MGI Symbol;Acc:MGI:2152895]
chr10	120142163	120142407	245	88	0.0122122	0.0898372	-0.077625	-472.209	CHH	ENSMUSG00000020227.10	utr3	Irak3	interleukin-1 receptor-associated kinase 3 [Source:MGI Symbol;Acc:MGI:1921164]
chr10	120142163	120142407	245	88	0.0122122	0.0898372	-0.077625	-472.209	CHH	ENSMUSG00000020227.10	exon	Irak3	interleukin-1 receptor-associated kinase 3 [Source:MGI Symbol;Acc:MGI:1921164]
chr10	120151566	120151819	254	71	0.00784259	0.102331	-0.0944889	-420.407	CHH	ENSMUSG00000020227.10	intron	Irak3	interleukin-1 receptor-associated kinase 3 [Source:MGI Symbol;Acc:MGI:1921164]
chr10	120397469	120397683	215	70	0.00591683	0.0917447	-0.0858278	-403.672	CHH	ENSMUSG00000056758.14	intron	Hmga2	high mobility group AT-hook 2 [Source:MGI Symbol;Acc:MGI:101761]
chr10	120682791	120682963	173	76	0.00570844	0.0577141	-0.0520057	-374.195	CHH	ENSMUSG00000112716.1	intron	4930471E19Rik	RIKEN cDNA 4930471E19 gene [Source:MGI Symbol;Acc:MGI:1922162]
chr10	120694685	120694765	81	16	0.423386	0.189419	0.233967	73.9059	CG	ENSMUSG00000112716.1	intron	4930471E19Rik	RIKEN cDNA 4930471E19 gene [Source:MGI Symbol;Acc:MGI:1922162]
chr10	120896099	120896234	136	23	0.433067	0.188535	0.244531	115.701	CG	ENSMUSG00000051236.13	intron	Msrb3	methionine sulfoxide reductase B3 [Source:MGI Symbol;Acc:MGI:2443538]
chr10	121395936	121396052	117	17	0.763952	0.457247	0.306705	85.5885	CG	ENSMUSG00000034707.7	exon	Gns	glucosamine (N-acetyl)-6-sulfatase [Source:MGI Symbol;Acc:MGI:1922862]
chr10	121395936	121396052	117	17	0.763952	0.457247	0.306705	85.5885	CG	ENSMUSG00000034707.7	utr3	Gns	glucosamine (N-acetyl)-6-sulfatase [Source:MGI Symbol;Acc:MGI:1922862]
chr10	121419198	121419324	127	16	0.607657	0.245477	0.36218	93.8915	CG	ENSMUSG00000025795.8	intron	Rassf3	Ras association (RalGDS/AF-6) domain family member 3 [Source:MGI Symbol;Acc:MGI:2179722]
chr10	121435644	121435812	169	30	0.678782	0.409246	0.269537	162.139	CG	ENSMUSG00000025795.8	intron	Rassf3	Ras association (RalGDS/AF-6) domain family member 3 [Source:MGI Symbol;Acc:MGI:2179722]
chr10	121435644	121435812	169	30	0.678782	0.409246	0.269537	162.139	CG	ENSMUSG00000112009.1	intron	Gm48591	predicted gene, 48591 [Source:MGI Symbol;Acc:MGI:6098163]
chr10	121435942	121436045	104	16	0.461087	0.170573	0.290515	81.9442	CG	ENSMUSG00000025795.8	intron	Rassf3	Ras association (RalGDS/AF-6) domain family member 3 [Source:MGI Symbol;Acc:MGI:2179722]
chr10	121435942	121436045	104	16	0.461087	0.170573	0.290515	81.9442	CG	ENSMUSG00000112009.1	intron	Gm48591	predicted gene, 48591 [Source:MGI Symbol;Acc:MGI:6098163]
chr10	121611858	121611912	55	6	0.557014	0.224598	0.332416	28.8986	CG	ENSMUSG00000034667.8	intron	Xpot	exportin, tRNA (nuclear export receptor for tRNAs) [Source:MGI Symbol;Acc:MGI:1920442]
chr10	121705671	121705769	99	12	0.797779	0.459094	0.338685	62.8603	CG	ENSMUSG00000112526.1	promoter	Gm35865	predicted gene, 35865 [Source:MGI Symbol;Acc:MGI:5595024]
chr10	121992851	121992912	62	5	0.488147	0.159133	0.329015	22.6023	CG	ENSMUSG00000020121.15	intron	Srgap1	SLIT-ROBO Rho GTPase activating protein 1 [Source:MGI Symbol;Acc:MGI:2152936]
chr10	122018053	122018206	154	15	0.219656	0.519692	-0.300036	-74.8594	CG	ENSMUSG00000020121.15	intron	Srgap1	SLIT-ROBO Rho GTPase activating protein 1 [Source:MGI Symbol;Acc:MGI:2152936]
chr10	122791987	122792080	94	10	0.686253	0.253055	0.433198	52.7609	CG	ENSMUSG00000034613.12	intron	Ppm1h	protein phosphatase 1H (PP2C domain containing) [Source:MGI Symbol;Acc:MGI:2442087]
chr10	122791987	122792080	94	10	0.686253	0.253055	0.433198	52.7609	CG	ENSMUSG00000112220.1	TES	Gm36208	predicted gene, 36208 [Source:MGI Symbol;Acc:MGI:5595367]
chr10	122791987	122792080	94	10	0.686253	0.253055	0.433198	52.7609	CG	ENSMUSG00000112220.1	exon	Gm36208	predicted gene, 36208 [Source:MGI Symbol;Acc:MGI:5595367]
chr10	122797987	122798180	194	66	0.00594356	0.0799117	-0.0739682	-373.213	CHH	ENSMUSG00000034613.12	intron	Ppm1h	protein phosphatase 1H (PP2C domain containing) [Source:MGI Symbol;Acc:MGI:2442087]
chr10	122823296	122823487	192	79	0.0856027	0.00718829	0.0784145	466.697	CHH	ENSMUSG00000034613.12	intron	Ppm1h	protein phosphatase 1H (PP2C domain containing) [Source:MGI Symbol;Acc:MGI:2442087]
chr10	122886251	122886370	120	30	0.605231	0.35396	0.251271	140.366	CG	ENSMUSG00000034613.12	intron	Ppm1h	protein phosphatase 1H (PP2C domain containing) [Source:MGI Symbol;Acc:MGI:2442087]
chr10	122886251	122886370	120	30	0.605231	0.35396	0.251271	140.366	CG	ENSMUSG00000034613.12	exon	Ppm1h	protein phosphatase 1H (PP2C domain containing) [Source:MGI Symbol;Acc:MGI:2442087]
chr10	122912896	122912958	63	9	0.422182	0.169912	0.25227	38.2852	CG	ENSMUSG00000034613.12	intron	Ppm1h	protein phosphatase 1H (PP2C domain containing) [Source:MGI Symbol;Acc:MGI:2442087]
chr10	123113614	123113745	132	12	0.81571	0.466697	0.349013	61.8485	CG	ENSMUSG00000020124.10	exon	Usp15	ubiquitin specific peptidase 15 [Source:MGI Symbol;Acc:MGI:101857]
chr10	123113614	123113745	132	12	0.81571	0.466697	0.349013	61.8485	CG	ENSMUSG00000020124.10	intron	Usp15	ubiquitin specific peptidase 15 [Source:MGI Symbol;Acc:MGI:101857]
chr1	88205330	88205880	551	122	0.618665	0.216914	0.401752	1222.01	CG	ENSMUSG00000090165.8	intron	Ugt1a10	UDP glycosyltransferase 1 family, polypeptide A10 [Source:MGI Symbol;Acc:MGI:3580642]
chr1	88205330	88205880	551	122	0.618665	0.216914	0.401752	1222.01	CG	ENSMUSG00000090175.1	intron	Ugt1a9	UDP glucuronosyltransferase 1 family, polypeptide A9 [Source:MGI Symbol;Acc:MGI:3576092]
chr10	123125668	123125769	102	10	0.879632	0.549974	0.329657	51.257	CG	ENSMUSG00000020124.10	exon	Usp15	ubiquitin specific peptidase 15 [Source:MGI Symbol;Acc:MGI:101857]
chr10	123125668	123125769	102	10	0.879632	0.549974	0.329657	51.257	CG	ENSMUSG00000020124.10	intron	Usp15	ubiquitin specific peptidase 15 [Source:MGI Symbol;Acc:MGI:101857]
chr10	123423512	123423842	331	114	0.00435782	0.059595	-0.0552372	-537.947	CHH	ENSMUSG00000044071.9	intron	Fam19a2	family with sequence similarity 19, member A2 [Source:MGI Symbol;Acc:MGI:2143691]
chr10	123443000	123443285	286	109	0.00574492	0.0611014	-0.0553565	-498.968	CHH	ENSMUSG00000044071.9	intron	Fam19a2	family with sequence similarity 19, member A2 [Source:MGI Symbol;Acc:MGI:2143691]
chr10	123672150	123672421	272	105	0.0238849	0.130828	-0.106943	-577.286	CHH	ENSMUSG00000044071.9	intron	Fam19a2	family with sequence similarity 19, member A2 [Source:MGI Symbol;Acc:MGI:2143691]
chr10	123703646	123703990	345	119	0.00433634	0.0736589	-0.0693225	-647.743	CHH	ENSMUSG00000044071.9	intron	Fam19a2	family with sequence similarity 19, member A2 [Source:MGI Symbol;Acc:MGI:2143691]
chr10	125289954	125290166	213	75	0.00307967	0.0771174	-0.0740378	-405.74	CHH	ENSMUSG00000020102.15	intron	Slc16a7	solute carrier family 16 (monocarboxylic acid transporters), member 7 [Source:MGI Symbol;Acc:MGI:1330284]
chr10	126673828	126673966	139	47	0.000438058	0.242496	-0.242058	-392.351	CHH	ENSMUSG00000112208.1	intron	Gm40797	predicted gene, 40797 [Source:MGI Symbol;Acc:MGI:5623682]
chr10	126980028	126980317	290	106	0.00431152	0.0603507	-0.0560392	-478.735	CHH	ENSMUSG00000078429.9	intron	Ctdsp2	CTD (carboxy-terminal domain, RNA polymerase II, polypeptide A) small phosphatase 2 [Source:MGI Symbol;Acc:MGI:1098748]
chr1	88205330	88205880	551	122	0.618665	0.216914	0.401752	1222.01	CG	ENSMUSG00000089675.1	intron	Ugt1a8	UDP glucuronosyltransferase 1 family, polypeptide A8 [Source:MGI Symbol;Acc:MGI:3576090]
chr1	88205330	88205880	551	122	0.618665	0.216914	0.401752	1222.01	CG	ENSMUSG00000090124.7	intron	Ugt1a7c	UDP glucuronosyltransferase 1 family, polypeptide A7C [Source:MGI Symbol;Acc:MGI:3032636]
chr1	88205330	88205880	551	122	0.618665	0.216914	0.401752	1222.01	CG	ENSMUSG00000090145.7	intron	Ugt1a6b	UDP glucuronosyltransferase 1 family, polypeptide A6B [Source:MGI Symbol;Acc:MGI:3580629]
chr10	127081182	127081278	97	14	0.490151	0.171157	0.318994	80.8061	CG	ENSMUSG00000025422.10	intron	Agap2	ArfGAP with GTPase domain, ankyrin repeat and PH domain 2 [Source:MGI Symbol;Acc:MGI:3580016]
chr10	127111307	127111363	57	14	0.00562644	0.0858879	-0.0802614	-56.7062	CHG	ENSMUSG00000040462.13	intron	Os9	amplified in osteosarcoma [Source:MGI Symbol;Acc:MGI:1924301]
chr1	88205330	88205880	551	122	0.618665	0.216914	0.401752	1222.01	CG	ENSMUSG00000054545.17	intron	Ugt1a6a	UDP glucuronosyltransferase 1 family, polypeptide A6A [Source:MGI Symbol;Acc:MGI:2137698]
chr1	88205330	88205880	551	122	0.618665	0.216914	0.401752	1222.01	CG	ENSMUSG00000089943.1	intron	Ugt1a5	UDP glucuronosyltransferase 1 family, polypeptide A5 [Source:MGI Symbol;Acc:MGI:3032634]
chr1	88205330	88205880	551	122	0.618665	0.216914	0.401752	1222.01	CG	ENSMUSG00000090171.1	intron	Ugt1a2	UDP glucuronosyltransferase 1 family, polypeptide A2 [Source:MGI Symbol;Acc:MGI:3576049]
chr1	88205330	88205880	551	122	0.618665	0.216914	0.401752	1222.01	CG	ENSMUSG00000081984.3	exon	Dnajb3	DnaJ heat shock protein family (Hsp40) member B3 [Source:MGI Symbol;Acc:MGI:1306822]
chr1	88205330	88205880	551	122	0.618665	0.216914	0.401752	1222.01	CG	ENSMUSG00000081984.3	utr5	Dnajb3	DnaJ heat shock protein family (Hsp40) member B3 [Source:MGI Symbol;Acc:MGI:1306822]
chr1	88205330	88205880	551	122	0.618665	0.216914	0.401752	1222.01	CG	ENSMUSG00000081984.3	TSS	Dnajb3	DnaJ heat shock protein family (Hsp40) member B3 [Source:MGI Symbol;Acc:MGI:1306822]
chr10	127233925	127234134	210	78	0.00650783	0.0705758	-0.064068	-380.107	CHH	ENSMUSG00000074657.5	intron	Kif5a	kinesin family member 5A [Source:MGI Symbol;Acc:MGI:109564]
chr10	127233925	127234134	210	78	0.00650783	0.0705758	-0.064068	-380.107	CHH	ENSMUSG00000074657.5	exon	Kif5a	kinesin family member 5A [Source:MGI Symbol;Acc:MGI:109564]
chr10	127257522	127257713	192	77	0.0154756	0.0736882	-0.0582126	-359.209	CHH	ENSMUSG00000074657.5	intron	Kif5a	kinesin family member 5A [Source:MGI Symbol;Acc:MGI:109564]
chr10	127277221	127277301	81	7	0.936922	0.616292	0.32063	32.924	CG	ENSMUSG00000025410.10	promoter	Dctn2	dynactin 2 [Source:MGI Symbol;Acc:MGI:107733]
chr10	127277221	127277301	81	7	0.936922	0.616292	0.32063	32.924	CG	ENSMUSG00000025410.10	intron	Dctn2	dynactin 2 [Source:MGI Symbol;Acc:MGI:107733]
chr10	127277221	127277301	81	7	0.936922	0.616292	0.32063	32.924	CG	ENSMUSG00000025410.10	exon	Dctn2	dynactin 2 [Source:MGI Symbol;Acc:MGI:107733]
chr10	127337357	127337618	262	94	0.00717402	0.120285	-0.113111	-612.814	CHH	ENSMUSG00000112426.1	intron	Gm47200	predicted gene, 47200 [Source:MGI Symbol;Acc:MGI:6095997]
chr10	127337357	127337618	262	94	0.00717402	0.120285	-0.113111	-612.814	CHH	ENSMUSG00000025407.7	promoter	Gli1	GLI-Kruppel family member GLI1 [Source:MGI Symbol;Acc:MGI:95727]
chr10	127337357	127337618	262	94	0.00717402	0.120285	-0.113111	-612.814	CHH	ENSMUSG00000025407.7	intron	Gli1	GLI-Kruppel family member GLI1 [Source:MGI Symbol;Acc:MGI:95727]
chr10	127337357	127337618	262	94	0.00717402	0.120285	-0.113111	-612.814	CHH	ENSMUSG00000025407.7	exon	Gli1	GLI-Kruppel family member GLI1 [Source:MGI Symbol;Acc:MGI:95727]
chr10	127355161	127355357	197	77	0.00532612	0.0910826	-0.0857565	-436.81	CHH	ENSMUSG00000112426.1	intron	Gm47200	predicted gene, 47200 [Source:MGI Symbol;Acc:MGI:6095997]
chr10	127355161	127355357	197	77	0.00532612	0.0910826	-0.0857565	-436.81	CHH	ENSMUSG00000047492.5	promoter	Inhbe	inhibin beta-E [Source:MGI Symbol;Acc:MGI:109269]
chr10	127520591	127520699	109	12	0.682233	0.333862	0.348372	62.5149	CG	ENSMUSG00000025403.5	promoter	Shmt2	serine hydroxymethyltransferase 2 (mitochondrial) [Source:MGI Symbol;Acc:MGI:1277989]
chr10	127520591	127520699	109	12	0.682233	0.333862	0.348372	62.5149	CG	ENSMUSG00000025403.5	intron	Shmt2	serine hydroxymethyltransferase 2 (mitochondrial) [Source:MGI Symbol;Acc:MGI:1277989]
chr10	127520591	127520699	109	12	0.682233	0.333862	0.348372	62.5149	CG	ENSMUSG00000025403.5	exon	Shmt2	serine hydroxymethyltransferase 2 (mitochondrial) [Source:MGI Symbol;Acc:MGI:1277989]
chr10	127538803	127538973	171	15	0.878847	0.599905	0.278942	69.7846	CG	ENSMUSG00000040249.15	utr3	Lrp1	low density lipoprotein receptor-related protein 1 [Source:MGI Symbol;Acc:MGI:96828]
chr10	127538803	127538973	171	15	0.878847	0.599905	0.278942	69.7846	CG	ENSMUSG00000040249.15	exon	Lrp1	low density lipoprotein receptor-related protein 1 [Source:MGI Symbol;Acc:MGI:96828]
chr10	127571114	127571259	146	12	0.762048	0.304762	0.457286	78.4497	CG	ENSMUSG00000040249.15	intron	Lrp1	low density lipoprotein receptor-related protein 1 [Source:MGI Symbol;Acc:MGI:96828]
chr10	127581563	127581825	263	105	0.0118955	0.120523	-0.108627	-622.108	CHH	ENSMUSG00000040249.15	intron	Lrp1	low density lipoprotein receptor-related protein 1 [Source:MGI Symbol;Acc:MGI:96828]
chr10	127581563	127581825	263	105	0.0118955	0.120523	-0.108627	-622.108	CHH	ENSMUSG00000040249.15	exon	Lrp1	low density lipoprotein receptor-related protein 1 [Source:MGI Symbol;Acc:MGI:96828]
chr10	127582714	127582790	77	11	0.808971	0.534941	0.274029	49.5271	CG	ENSMUSG00000040249.15	promoter	Lrp1	low density lipoprotein receptor-related protein 1 [Source:MGI Symbol;Acc:MGI:96828]
chr10	127582714	127582790	77	11	0.808971	0.534941	0.274029	49.5271	CG	ENSMUSG00000040249.15	intron	Lrp1	low density lipoprotein receptor-related protein 1 [Source:MGI Symbol;Acc:MGI:96828]
chr10	127582714	127582790	77	11	0.808971	0.534941	0.274029	49.5271	CG	ENSMUSG00000040249.15	exon	Lrp1	low density lipoprotein receptor-related protein 1 [Source:MGI Symbol;Acc:MGI:96828]
chr10	127582905	127582988	84	7	0.618989	0.26356	0.355429	31.1419	CG	ENSMUSG00000040249.15	promoter	Lrp1	low density lipoprotein receptor-related protein 1 [Source:MGI Symbol;Acc:MGI:96828]
chr10	127582905	127582988	84	7	0.618989	0.26356	0.355429	31.1419	CG	ENSMUSG00000040249.15	intron	Lrp1	low density lipoprotein receptor-related protein 1 [Source:MGI Symbol;Acc:MGI:96828]
chr10	127596533	127596619	87	6	0.690525	0.269449	0.421076	30.5055	CG	ENSMUSG00000086499.1	promoter	Gm16217	predicted gene 16217 [Source:MGI Symbol;Acc:MGI:3801959]
chr10	127596533	127596619	87	6	0.690525	0.269449	0.421076	30.5055	CG	ENSMUSG00000040249.15	intron	Lrp1	low density lipoprotein receptor-related protein 1 [Source:MGI Symbol;Acc:MGI:96828]
chr10	127596533	127596619	87	6	0.690525	0.269449	0.421076	30.5055	CG	ENSMUSG00000086499.1	TSS	Gm16217	predicted gene 16217 [Source:MGI Symbol;Acc:MGI:3801959]
chr10	127596533	127596619	87	6	0.690525	0.269449	0.421076	30.5055	CG	ENSMUSG00000086499.1	exon	Gm16217	predicted gene 16217 [Source:MGI Symbol;Acc:MGI:3801959]
chr10	127599469	127599619	151	16	0.663653	0.274993	0.388659	99.2334	CG	ENSMUSG00000040249.15	intron	Lrp1	low density lipoprotein receptor-related protein 1 [Source:MGI Symbol;Acc:MGI:96828]
chr1	88205330	88205880	551	122	0.618665	0.216914	0.401752	1222.01	CG	ENSMUSG00000081984.3	promoter	Dnajb3	DnaJ heat shock protein family (Hsp40) member B3 [Source:MGI Symbol;Acc:MGI:1306822]
chr10	127658479	127658602	124	16	0.869476	0.530854	0.338622	90.2185	CG	ENSMUSG00000002147.18	promoter	Stat6	signal transducer and activator of transcription 6 [Source:MGI Symbol;Acc:MGI:103034]
chr10	127658479	127658602	124	16	0.869476	0.530854	0.338622	90.2185	CG	ENSMUSG00000002147.18	intron	Stat6	signal transducer and activator of transcription 6 [Source:MGI Symbol;Acc:MGI:103034]
chr10	127662734	127662805	72	17	0.482715	0.202743	0.279972	88.1558	CG	ENSMUSG00000025402.12	intron	Nab2	Ngfi-A binding protein 2 [Source:MGI Symbol;Acc:MGI:107563]
chr10	127662734	127662805	72	17	0.482715	0.202743	0.279972	88.1558	CG	ENSMUSG00000085731.1	promoter	Gm16229	predicted gene 16229 [Source:MGI Symbol;Acc:MGI:3802021]
chr10	127662734	127662805	72	17	0.482715	0.202743	0.279972	88.1558	CG	ENSMUSG00000025402.12	exon	Nab2	Ngfi-A binding protein 2 [Source:MGI Symbol;Acc:MGI:107563]
chr10	127673940	127674131	192	67	0.00997643	0.0912507	-0.0812742	-353.32	CHH	ENSMUSG00000040195.11	intron	Nemp1	nuclear envelope integral membrane protein 1 [Source:MGI Symbol;Acc:MGI:2446113]
chr10	127673940	127674131	192	67	0.00997643	0.0912507	-0.0812742	-353.32	CHH	ENSMUSG00000087163.1	intron	Gm16230	predicted gene 16230 [Source:MGI Symbol;Acc:MGI:3802022]
chr10	127728284	127728352	69	6	0.668378	0.359286	0.309091	29.2084	CG	ENSMUSG00000025400.11	intron	Tac2	tachykinin 2 [Source:MGI Symbol;Acc:MGI:98476]
chr2	165471079	165471624	546	29	0.740344	0.339059	0.401285	158.189	CG	ENSMUSG00000018459.15	intron	Slc13a3	solute carrier family 13 (sodium-dependent dicarboxylate transporter), member 3 [Source:MGI Symbol;Acc:MGI:2149635]
chr10	127824756	127824963	208	80	0.00893288	0.0763787	-0.0674458	-412.169	CHH	ENSMUSG00000069456.4	intron	Rdh16	retinol dehydrogenase 16 [Source:MGI Symbol;Acc:MGI:1201375]
chr10	127824756	127824963	208	80	0.00893288	0.0763787	-0.0674458	-412.169	CHH	ENSMUSG00000054031.13	intron	Rdh18-ps	retinol dehydrogenase 18, pseudogene [Source:MGI Symbol;Acc:MGI:2687008]
chr10	128038966	128039028	63	6	0.522505	0.106785	0.415719	31.8794	CG	ENSMUSG00000061315.14	intron	Naca	nascent polypeptide-associated complex alpha polypeptide [Source:MGI Symbol;Acc:MGI:106095]
chr10	128039399	128039639	241	101	0.119112	0.00413649	0.114975	688.354	CHH	ENSMUSG00000061315.14	intron	Naca	nascent polypeptide-associated complex alpha polypeptide [Source:MGI Symbol;Acc:MGI:106095]
chr10	128039399	128039639	241	101	0.119112	0.00413649	0.114975	688.354	CHH	ENSMUSG00000061315.14	exon	Naca	nascent polypeptide-associated complex alpha polypeptide [Source:MGI Symbol;Acc:MGI:106095]
chr10	128254712	128254765	54	7	0.570651	0.24473	0.325921	32.835	CG	ENSMUSG00000051716.6	exon	Apon	apolipoprotein N [Source:MGI Symbol;Acc:MGI:88931]
chr10	128283129	128283182	54	7	0.424566	0.17706	0.247507	31.521	CG	ENSMUSG00000040033.16	promoter	Stat2	signal transducer and activator of transcription 2 [Source:MGI Symbol;Acc:MGI:103039]
chr10	128283129	128283182	54	7	0.424566	0.17706	0.247507	31.521	CG	ENSMUSG00000040033.16	exon	Stat2	signal transducer and activator of transcription 2 [Source:MGI Symbol;Acc:MGI:103039]
chr10	128283129	128283182	54	7	0.424566	0.17706	0.247507	31.521	CG	ENSMUSG00000040033.16	intron	Stat2	signal transducer and activator of transcription 2 [Source:MGI Symbol;Acc:MGI:103039]
chr10	128338213	128338418	206	81	0.007443	0.0790288	-0.0715858	-444.304	CHH	ENSMUSG00000005683.8	exon	Cs	citrate synthase [Source:MGI Symbol;Acc:MGI:88529]
chr10	128338213	128338418	206	81	0.007443	0.0790288	-0.0715858	-444.304	CHH	ENSMUSG00000005683.8	intron	Cs	citrate synthase [Source:MGI Symbol;Acc:MGI:88529]
chr10	128370334	128370591	258	115	0.0957067	0.0127933	0.0829135	697.109	CHH	ENSMUSG00000039914.6	promoter	Coq10a	coenzyme Q10A [Source:MGI Symbol;Acc:MGI:2684847]
chr10	128396384	128396503	120	7	0.704232	0.272231	0.432001	34.9616	CG	ENSMUSG00000014498.9	intron	Ankrd52	ankyrin repeat domain 52 [Source:MGI Symbol;Acc:MGI:2444029]
chr10	128396384	128396503	120	7	0.704232	0.272231	0.432001	34.9616	CG	ENSMUSG00000090761.1	promoter	Gm17201	predicted gene 17201 [Source:MGI Symbol;Acc:MGI:4938028]
chr10	128396384	128396503	120	7	0.704232	0.272231	0.432001	34.9616	CG	ENSMUSG00000039878.13	intron	Slc39a5	solute carrier family 39 (metal ion transporter), member 5 [Source:MGI Symbol;Acc:MGI:1919336]
chr10	128396384	128396503	120	7	0.704232	0.272231	0.432001	34.9616	CG	ENSMUSG00000039878.13	exon	Slc39a5	solute carrier family 39 (metal ion transporter), member 5 [Source:MGI Symbol;Acc:MGI:1919336]
chr10	128400772	128400835	64	6	0.554528	0.0888197	0.465708	32.9089	CG	ENSMUSG00000014498.9	intron	Ankrd52	ankyrin repeat domain 52 [Source:MGI Symbol;Acc:MGI:2444029]
chr10	128400772	128400835	64	6	0.554528	0.0888197	0.465708	32.9089	CG	ENSMUSG00000039878.13	promoter	Slc39a5	solute carrier family 39 (metal ion transporter), member 5 [Source:MGI Symbol;Acc:MGI:1919336]
chr10	128400772	128400835	64	6	0.554528	0.0888197	0.465708	32.9089	CG	ENSMUSG00000039878.13	intron	Slc39a5	solute carrier family 39 (metal ion transporter), member 5 [Source:MGI Symbol;Acc:MGI:1919336]
chr10	128400772	128400835	64	6	0.554528	0.0888197	0.465708	32.9089	CG	ENSMUSG00000094650.1	promoter	Gm25361	predicted gene, 25361 [Source:MGI Symbol;Acc:MGI:5455138]
chr10	128461368	128461502	135	9	0.699985	0.357139	0.342846	44.6223	CG	ENSMUSG00000025369.15	exon	Smarcc2	SWI/SNF related, matrix associated, actin dependent regulator of chromatin, subfamily c, member 2 [Source:MGI Symbol;Acc:MGI:1915344]
chr10	128461368	128461502	135	9	0.699985	0.357139	0.342846	44.6223	CG	ENSMUSG00000025369.15	intron	Smarcc2	SWI/SNF related, matrix associated, actin dependent regulator of chromatin, subfamily c, member 2 [Source:MGI Symbol;Acc:MGI:1915344]
chr10	128473779	128473873	95	7	0.885058	0.456394	0.428665	34.9941	CG	ENSMUSG00000025369.15	intron	Smarcc2	SWI/SNF related, matrix associated, actin dependent regulator of chromatin, subfamily c, member 2 [Source:MGI Symbol;Acc:MGI:1915344]
chr10	128473779	128473873	95	7	0.885058	0.456394	0.428665	34.9941	CG	ENSMUSG00000025369.15	promoter	Smarcc2	SWI/SNF related, matrix associated, actin dependent regulator of chromatin, subfamily c, member 2 [Source:MGI Symbol;Acc:MGI:1915344]
chr10	128522306	128522526	221	90	0.00783419	0.0813303	-0.0734961	-499.057	CHH	ENSMUSG00000025366.8	exon	Esyt1	extended synaptotagmin-like protein 1 [Source:MGI Symbol;Acc:MGI:1344426]
chr10	128522306	128522526	221	90	0.00783419	0.0813303	-0.0734961	-499.057	CHH	ENSMUSG00000100548.1	exon	Gm29585	predicted gene 29585 [Source:MGI Symbol;Acc:MGI:5580291]
chr10	128522306	128522526	221	90	0.00783419	0.0813303	-0.0734961	-499.057	CHH	ENSMUSG00000100548.1	intron	Gm29585	predicted gene 29585 [Source:MGI Symbol;Acc:MGI:5580291]
chr10	128522306	128522526	221	90	0.00783419	0.0813303	-0.0734961	-499.057	CHH	ENSMUSG00000025366.8	intron	Esyt1	extended synaptotagmin-like protein 1 [Source:MGI Symbol;Acc:MGI:1344426]
chr10	128587113	128587375	263	98	0.00696847	0.0907189	-0.0837504	-521.134	CHH	ENSMUSG00000018166.8	intron	Erbb3	erb-b2 receptor tyrosine kinase 3 [Source:MGI Symbol;Acc:MGI:95411]
chr10	128588493	128588693	201	78	0.00794608	0.0894105	-0.0814645	-442.185	CHH	ENSMUSG00000018166.8	intron	Erbb3	erb-b2 receptor tyrosine kinase 3 [Source:MGI Symbol;Acc:MGI:95411]
chr10	128711727	128711939	213	64	0.00460991	0.0967234	-0.0921135	-357.236	CHH	ENSMUSG00000025359.10	intron	Pmel	premelanosome protein [Source:MGI Symbol;Acc:MGI:98301]
chr10	129989068	129989253	186	67	0.00725925	0.0762998	-0.0690405	-350.764	CHH	ENSMUSG00000107423.1	promoter	Gm43977	predicted gene, 43977 [Source:MGI Symbol;Acc:MGI:5690369]
chr10	130542348	130542521	174	68	0.00450911	0.0727023	-0.0681931	-394.804	CHH	ENSMUSG00000112742.1	exon	Gm31793	predicted gene, 31793 [Source:MGI Symbol;Acc:MGI:5590952]
chr10	130542348	130542521	174	68	0.00450911	0.0727023	-0.0681931	-394.804	CHH	ENSMUSG00000112742.1	intron	Gm31793	predicted gene, 31793 [Source:MGI Symbol;Acc:MGI:5590952]
chr10	130543258	130543323	66	11	0.000318376	0.0992866	-0.0989682	-47.8578	CHG	ENSMUSG00000112742.1	intron	Gm31793	predicted gene, 31793 [Source:MGI Symbol;Acc:MGI:5590952]
chr11	3205953	3206140	188	71	0.00645979	0.0774972	-0.0710374	-374.948	CHH	ENSMUSG00000020457.13	intron	Drg1	developmentally regulated GTP binding protein 1 [Source:MGI Symbol;Acc:MGI:1343297]
chr11	3205953	3206140	188	71	0.00645979	0.0774972	-0.0710374	-374.948	CHH	ENSMUSG00000020454.17	intron	Eif4enif1	eukaryotic translation initiation factor 4E nuclear import factor 1 [Source:MGI Symbol;Acc:MGI:1921453]
chr11	3291504	3291586	83	14	0.646474	0.303114	0.343361	78.3992	CG	ENSMUSG00000020453.17	intron	Patz1	POZ (BTB) and AT hook containing zinc finger 1 [Source:MGI Symbol;Acc:MGI:1891832]
chr11	3291504	3291586	83	14	0.646474	0.303114	0.343361	78.3992	CG	ENSMUSG00000020453.17	exon	Patz1	POZ (BTB) and AT hook containing zinc finger 1 [Source:MGI Symbol;Acc:MGI:1891832]
chr11	3291504	3291586	83	14	0.646474	0.303114	0.343361	78.3992	CG	ENSMUSG00000020453.17	promoter	Patz1	POZ (BTB) and AT hook containing zinc finger 1 [Source:MGI Symbol;Acc:MGI:1891832]
chr11	3848298	3848525	228	99	0.0100373	0.116659	-0.106622	-702.412	CHH	ENSMUSG00000020435.17	intron	Osbp2	oxysterol binding protein 2 [Source:MGI Symbol;Acc:MGI:1921559]
chr11	3848331	3848409	79	11	0.00386208	0.0843887	-0.0805266	-45.8284	CHG	ENSMUSG00000020435.17	intron	Osbp2	oxysterol binding protein 2 [Source:MGI Symbol;Acc:MGI:1921559]
chr11	3995342	3995936	595	222	0.0104126	0.0979667	-0.0875541	-1244.37	CHH	ENSMUSG00000049721.14	intron	Gal3st1	galactose-3-O-sulfotransferase 1 [Source:MGI Symbol;Acc:MGI:1858277]
chr11	3998254	3998304	51	13	0.59463	0.386371	0.20826	56.1197	CG	ENSMUSG00000049721.14	exon	Gal3st1	galactose-3-O-sulfotransferase 1 [Source:MGI Symbol;Acc:MGI:1858277]
chr11	4031996	4032089	94	20	0.382739	0.140012	0.242728	97.9949	CG	ENSMUSG00000019368.13	intron	Sec14l4	SEC14-like lipid binding 4 [Source:MGI Symbol;Acc:MGI:2144095]
chr11	4140384	4140611	228	88	0.0114746	0.067577	-0.0561024	-392.98	CHH	ENSMUSG00000003581.14	exon	Rnf215	ring finger protein 215 [Source:MGI Symbol;Acc:MGI:1918923]
chr11	4140384	4140611	228	88	0.0114746	0.067577	-0.0561024	-392.98	CHH	ENSMUSG00000003581.14	intron	Rnf215	ring finger protein 215 [Source:MGI Symbol;Acc:MGI:1918923]
chr11	4140384	4140611	228	88	0.0114746	0.067577	-0.0561024	-392.98	CHH	ENSMUSG00000003581.14	utr3	Rnf215	ring finger protein 215 [Source:MGI Symbol;Acc:MGI:1918923]
chr11	4175027	4175225	199	77	0.0088188	0.0615577	-0.0527389	-353.635	CHH	ENSMUSG00000002129.11	intron	Sf3a1	splicing factor 3a, subunit 1 [Source:MGI Symbol;Acc:MGI:1914715]
chr11	4175027	4175225	199	77	0.0088188	0.0615577	-0.0527389	-353.635	CHH	ENSMUSG00000002129.11	exon	Sf3a1	splicing factor 3a, subunit 1 [Source:MGI Symbol;Acc:MGI:1914715]
chr11	4485940	4486015	76	7	0.819049	0.466073	0.352975	33.7169	CG	ENSMUSG00000034354.17	utr3	Mtmr3	myotubularin related protein 3 [Source:MGI Symbol;Acc:MGI:1921552]
chr11	4485940	4486015	76	7	0.819049	0.466073	0.352975	33.7169	CG	ENSMUSG00000034354.17	intron	Mtmr3	myotubularin related protein 3 [Source:MGI Symbol;Acc:MGI:1921552]
chr11	4485940	4486015	76	7	0.819049	0.466073	0.352975	33.7169	CG	ENSMUSG00000034354.17	exon	Mtmr3	myotubularin related protein 3 [Source:MGI Symbol;Acc:MGI:1921552]
chr11	4489287	4489339	53	5	0.000286194	0.0762054	-0.0759192	-20.4306	CHG	ENSMUSG00000034354.17	promoter	Mtmr3	myotubularin related protein 3 [Source:MGI Symbol;Acc:MGI:1921552]
chr11	4489287	4489339	53	5	0.000286194	0.0762054	-0.0759192	-20.4306	CHG	ENSMUSG00000034354.17	intron	Mtmr3	myotubularin related protein 3 [Source:MGI Symbol;Acc:MGI:1921552]
chr11	4821354	4821540	187	74	0.0139127	0.0821723	-0.0682597	-362.868	CHH	ENSMUSG00000009073.16	promoter	Nf2	neurofibromin 2 [Source:MGI Symbol;Acc:MGI:97307]
chr11	4821354	4821540	187	74	0.0139127	0.0821723	-0.0682597	-362.868	CHH	ENSMUSG00000009073.16	intron	Nf2	neurofibromin 2 [Source:MGI Symbol;Acc:MGI:97307]
chr11	4878866	4878927	62	9	0.00320796	0.0929415	-0.0897335	-35.027	CHG	ENSMUSG00000034285.15	intron	Nipsnap1	nipsnap homolog 1 [Source:MGI Symbol;Acc:MGI:1278344]
chr11	4878912	4879126	215	82	0.0102032	0.0883319	-0.0781287	-458.082	CHH	ENSMUSG00000034285.15	intron	Nipsnap1	nipsnap homolog 1 [Source:MGI Symbol;Acc:MGI:1278344]
chr11	4891331	4891541	211	78	0.00845929	0.0701958	-0.0617365	-375.949	CHH	ENSMUSG00000098296.1	promoter	Mir6918	microRNA 6918 [Source:MGI Symbol;Acc:MGI:5531350]
chr11	4891331	4891541	211	78	0.00845929	0.0701958	-0.0617365	-375.949	CHH	ENSMUSG00000034285.15	intron	Nipsnap1	nipsnap homolog 1 [Source:MGI Symbol;Acc:MGI:1278344]
chr11	4891331	4891541	211	78	0.00845929	0.0701958	-0.0617365	-375.949	CHH	ENSMUSG00000098296.1	TSS	Mir6918	microRNA 6918 [Source:MGI Symbol;Acc:MGI:5531350]
chr11	4891331	4891541	211	78	0.00845929	0.0701958	-0.0617365	-375.949	CHH	ENSMUSG00000098296.1	exon	Mir6918	microRNA 6918 [Source:MGI Symbol;Acc:MGI:5531350]
chr11	4891331	4891541	211	78	0.00845929	0.0701958	-0.0617365	-375.949	CHH	ENSMUSG00000098296.1	TES	Mir6918	microRNA 6918 [Source:MGI Symbol;Acc:MGI:5531350]
chr11	4891331	4891541	211	78	0.00845929	0.0701958	-0.0617365	-375.949	CHH	ENSMUSG00000034285.15	exon	Nipsnap1	nipsnap homolog 1 [Source:MGI Symbol;Acc:MGI:1278344]
chr11	4891331	4891541	211	78	0.00845929	0.0701958	-0.0617365	-375.949	CHH	ENSMUSG00000034285.15	utr3	Nipsnap1	nipsnap homolog 1 [Source:MGI Symbol;Acc:MGI:1278344]
chr15	75997558	75998096	539	77	0.281807	0.0794181	0.202389	408.502	CG	ENSMUSG00000063704.13	promoter	Mapk15	mitogen-activated protein kinase 15 [Source:MGI Symbol;Acc:MGI:2652894]
chr15	75997558	75998096	539	77	0.281807	0.0794181	0.202389	408.502	CG	ENSMUSG00000063704.13	intron	Mapk15	mitogen-activated protein kinase 15 [Source:MGI Symbol;Acc:MGI:2652894]
chr15	75997558	75998096	539	77	0.281807	0.0794181	0.202389	408.502	CG	ENSMUSG00000063704.13	exon	Mapk15	mitogen-activated protein kinase 15 [Source:MGI Symbol;Acc:MGI:2652894]
chr10	76569692	76570220	529	55	0.682339	0.433985	0.248354	271.577	CG	ENSMUSG00000085468.1	intron	Gm15343	predicted gene 15343 [Source:MGI Symbol;Acc:MGI:3705126]
chr10	76569692	76570220	529	55	0.682339	0.433985	0.248354	271.577	CG	ENSMUSG00000009115.5	exon	Spatc1l	spermatogenesis and centriole associated 1 like [Source:MGI Symbol;Acc:MGI:1923823]
chr11	5076937	5077041	105	5	0.73346	0.258572	0.474887	27.096	CG	ENSMUSG00000009079.16	intron	Ewsr1	Ewing sarcoma breakpoint region 1 [Source:MGI Symbol;Acc:MGI:99960]
chr11	5196361	5196445	85	6	0.733722	0.322788	0.410933	28.8066	CG	ENSMUSG00000020393.16	intron	Kremen1	kringle containing transmembrane protein 1 [Source:MGI Symbol;Acc:MGI:1933988]
chr11	5864131	5864307	177	75	0.00730065	0.0652956	-0.0579949	-394.532	CHH	ENSMUSG00000020473.13	exon	Aebp1	AE binding protein 1 [Source:MGI Symbol;Acc:MGI:1197012]
chr11	5864131	5864307	177	75	0.00730065	0.0652956	-0.0579949	-394.532	CHH	ENSMUSG00000020473.13	intron	Aebp1	AE binding protein 1 [Source:MGI Symbol;Acc:MGI:1197012]
chr11	5902023	5902088	66	13	0.551174	0.324126	0.227048	57.5416	CG	ENSMUSG00000041798.15	intron	Gck	glucokinase [Source:MGI Symbol;Acc:MGI:1270854]
chr11	5902023	5902088	66	13	0.551174	0.324126	0.227048	57.5416	CG	ENSMUSG00000041798.15	exon	Gck	glucokinase [Source:MGI Symbol;Acc:MGI:1270854]
chr11	5902023	5902088	66	13	0.551174	0.324126	0.227048	57.5416	CG	ENSMUSG00000041798.15	promoter	Gck	glucokinase [Source:MGI Symbol;Acc:MGI:1270854]
chr11	5915377	5915663	287	117	0.00797942	0.0813439	-0.0733645	-697.874	CHH	ENSMUSG00000041798.15	intron	Gck	glucokinase [Source:MGI Symbol;Acc:MGI:1270854]
chr11	5915377	5915663	287	117	0.00797942	0.0813439	-0.0733645	-697.874	CHH	ENSMUSG00000041798.15	promoter	Gck	glucokinase [Source:MGI Symbol;Acc:MGI:1270854]
chr11	5915377	5915663	287	117	0.00797942	0.0813439	-0.0733645	-697.874	CHH	ENSMUSG00000084819.1	exon	Gm11967	predicted gene 11967 [Source:MGI Symbol;Acc:MGI:3650297]
chr11	5915377	5915663	287	117	0.00797942	0.0813439	-0.0733645	-697.874	CHH	ENSMUSG00000084819.1	intron	Gm11967	predicted gene 11967 [Source:MGI Symbol;Acc:MGI:3650297]
chr11	5917324	5917427	104	10	0.598427	0.193093	0.405333	53.6912	CG	ENSMUSG00000041798.15	intron	Gck	glucokinase [Source:MGI Symbol;Acc:MGI:1270854]
chr11	5938258	5938314	57	5	0.954751	0.695024	0.259727	20.3385	CG	ENSMUSG00000041798.15	intron	Gck	glucokinase [Source:MGI Symbol;Acc:MGI:1270854]
chr11	6001136	6001469	334	120	0.0045603	0.086721	-0.0821607	-688.379	CHH	ENSMUSG00000057897.14	intron	Camk2b	calcium/calmodulin-dependent protein kinase II, beta [Source:MGI Symbol;Acc:MGI:88257]
chr11	6001136	6001469	334	120	0.0045603	0.086721	-0.0821607	-688.379	CHH	ENSMUSG00000057897.14	promoter	Camk2b	calcium/calmodulin-dependent protein kinase II, beta [Source:MGI Symbol;Acc:MGI:88257]
chr11	6001136	6001469	334	120	0.0045603	0.086721	-0.0821607	-688.379	CHH	ENSMUSG00000057897.14	exon	Camk2b	calcium/calmodulin-dependent protein kinase II, beta [Source:MGI Symbol;Acc:MGI:88257]
chr11	6007717	6007797	81	9	0.762766	0.417511	0.345255	42.0632	CG	ENSMUSG00000057897.14	intron	Camk2b	calcium/calmodulin-dependent protein kinase II, beta [Source:MGI Symbol;Acc:MGI:88257]
chr11	6008775	6008884	110	15	0.887522	0.579915	0.307607	84.4876	CG	ENSMUSG00000057897.14	intron	Camk2b	calcium/calmodulin-dependent protein kinase II, beta [Source:MGI Symbol;Acc:MGI:88257]
chr11	6168635	6168899	265	81	0.00568744	0.160242	-0.154555	-567.037	CHH	ENSMUSG00000053838.14	intron	Nudcd3	NudC domain containing 3 [Source:MGI Symbol;Acc:MGI:2144158]
chr11	6338905	6339145	241	94	0.0102099	0.0822159	-0.0720061	-485.632	CHH	ENSMUSG00000020456.17	intron	Ogdh	oxoglutarate (alpha-ketoglutarate) dehydrogenase (lipoamide) [Source:MGI Symbol;Acc:MGI:1098267]
chr11	6338905	6339145	241	94	0.0102099	0.0822159	-0.0720061	-485.632	CHH	ENSMUSG00000020456.17	exon	Ogdh	oxoglutarate (alpha-ketoglutarate) dehydrogenase (lipoamide) [Source:MGI Symbol;Acc:MGI:1098267]
chr11	6520914	6521241	328	124	0.0143533	0.0893108	-0.0749575	-630.477	CHH	ENSMUSG00000020437.12	promoter	Myo1g	myosin IG [Source:MGI Symbol;Acc:MGI:1927091]
chr11	6520914	6521241	328	124	0.0143533	0.0893108	-0.0749575	-630.477	CHH	ENSMUSG00000020437.12	exon	Myo1g	myosin IG [Source:MGI Symbol;Acc:MGI:1927091]
chr11	6520914	6521241	328	124	0.0143533	0.0893108	-0.0749575	-630.477	CHH	ENSMUSG00000020437.12	utr5	Myo1g	myosin IG [Source:MGI Symbol;Acc:MGI:1927091]
chr11	6520914	6521241	328	124	0.0143533	0.0893108	-0.0749575	-630.477	CHH	ENSMUSG00000020437.12	TSS	Myo1g	myosin IG [Source:MGI Symbol;Acc:MGI:1927091]
chr11	6825652	6825874	223	76	0.00469261	0.0639019	-0.0592093	-378.021	CHH	ENSMUSG00000082897.1	exon	Gm11982	predicted gene 11982 [Source:MGI Symbol;Acc:MGI:3650518]
chr11	6825652	6825874	223	76	0.00469261	0.0639019	-0.0592093	-378.021	CHH	ENSMUSG00000082897.1	TSS	Gm11982	predicted gene 11982 [Source:MGI Symbol;Acc:MGI:3650518]
chr11	6825652	6825874	223	76	0.00469261	0.0639019	-0.0592093	-378.021	CHH	ENSMUSG00000082897.1	promoter	Gm11982	predicted gene 11982 [Source:MGI Symbol;Acc:MGI:3650518]
chr11	7066046	7066219	174	67	0.00752552	0.0867465	-0.079221	-394.217	CHH	ENSMUSG00000020431.5	intron	Adcy1	adenylate cyclase 1 [Source:MGI Symbol;Acc:MGI:99677]
chr11	7114140	7114348	209	84	0.00761222	0.0551173	-0.0475051	-368.908	CHH	ENSMUSG00000020431.5	intron	Adcy1	adenylate cyclase 1 [Source:MGI Symbol;Acc:MGI:99677]
chr11	8458055	8458141	87	8	0.781722	0.370781	0.410941	41.3388	CG	ENSMUSG00000020422.14	intron	Tns3	tensin 3 [Source:MGI Symbol;Acc:MGI:2443012]
chr10	76569692	76570220	529	55	0.682339	0.433985	0.248354	271.577	CG	ENSMUSG00000009115.5	utr3	Spatc1l	spermatogenesis and centriole associated 1 like [Source:MGI Symbol;Acc:MGI:1923823]
chr10	76569692	76570220	529	55	0.682339	0.433985	0.248354	271.577	CG	ENSMUSG00000009115.5	TES	Spatc1l	spermatogenesis and centriole associated 1 like [Source:MGI Symbol;Acc:MGI:1923823]
chr10	76569692	76570220	529	55	0.682339	0.433985	0.248354	271.577	CG	ENSMUSG00000085468.1	exon	Gm15343	predicted gene 15343 [Source:MGI Symbol;Acc:MGI:3705126]
chr11	8561073	8561274	202	89	0.009772	0.0871606	-0.0773886	-499.411	CHH	ENSMUSG00000020422.14	intron	Tns3	tensin 3 [Source:MGI Symbol;Acc:MGI:2443012]
chr11	8866966	8867196	231	84	0.00279369	0.0553581	-0.0525644	-411.764	CHH	ENSMUSG00000046634.12	intron	Pkd1l1	polycystic kidney disease 1 like 1 [Source:MGI Symbol;Acc:MGI:2156538]
chr11	8866966	8867196	231	84	0.00279369	0.0553581	-0.0525644	-411.764	CHH	ENSMUSG00000046634.12	exon	Pkd1l1	polycystic kidney disease 1 like 1 [Source:MGI Symbol;Acc:MGI:2156538]
chr11	8969261	8969455	195	79	0.00436806	0.0565559	-0.0521879	-416.828	CHH	ENSMUSG00000046634.12	intron	Pkd1l1	polycystic kidney disease 1 like 1 [Source:MGI Symbol;Acc:MGI:2156538]
chr11	9117663	9117839	177	70	0.00368016	0.0765174	-0.0728372	-401.134	CHH	ENSMUSG00000020407.13	promoter	Upp1	uridine phosphorylase 1 [Source:MGI Symbol;Acc:MGI:1097668]
chr11	11177474	11177696	223	82	0.00766222	0.106166	-0.0985037	-477.963	CHH	ENSMUSG00000050830.17	intron	Vwc2	von Willebrand factor C domain containing 2 [Source:MGI Symbol;Acc:MGI:2442987]
chr11	11177590	11177655	66	9	0.00276165	0.096694	-0.0939323	-38.3682	CHG	ENSMUSG00000050830.17	intron	Vwc2	von Willebrand factor C domain containing 2 [Source:MGI Symbol;Acc:MGI:2442987]
chr11	11244228	11244556	329	94	0.0073489	0.0870831	-0.0797341	-473.546	CHH	ENSMUSG00000050830.17	intron	Vwc2	von Willebrand factor C domain containing 2 [Source:MGI Symbol;Acc:MGI:2442987]
chr11	11514501	11514690	190	79	0.00622177	0.0871851	-0.0809633	-467.885	CHH	ENSMUSG00000020191.11	intron	Spata48	spermatogenesis associated 48 [Source:MGI Symbol;Acc:MGI:1921112]
chr11	11680156	11680367	212	79	0.0477413	0.00234344	0.0453978	368.071	CHH	ENSMUSG00000085652.1	intron	Gm11999	predicted gene 11999 [Source:MGI Symbol;Acc:MGI:3650903]
chr11	11830685	11830810	126	9	0.906673	0.654199	0.252474	37.9636	CG	ENSMUSG00000020182.16	intron	Ddc	dopa decarboxylase [Source:MGI Symbol;Acc:MGI:94876]
chr11	11845175	11845333	159	12	0.783128	0.364773	0.418355	68.9565	CG	ENSMUSG00000020182.16	intron	Ddc	dopa decarboxylase [Source:MGI Symbol;Acc:MGI:94876]
chr11	11845175	11845333	159	12	0.783128	0.364773	0.418355	68.9565	CG	ENSMUSG00000020182.16	exon	Ddc	dopa decarboxylase [Source:MGI Symbol;Acc:MGI:94876]
chr11	11862326	11862556	231	79	0.00643314	0.0655012	-0.0590681	-378.489	CHH	ENSMUSG00000020182.16	intron	Ddc	dopa decarboxylase [Source:MGI Symbol;Acc:MGI:94876]
chr11	11862326	11862556	231	79	0.00643314	0.0655012	-0.0590681	-378.489	CHH	ENSMUSG00000020182.16	exon	Ddc	dopa decarboxylase [Source:MGI Symbol;Acc:MGI:94876]
chr11	11933474	11933553	80	8	0.723478	0.34229	0.381187	39.4544	CG	ENSMUSG00000020176.17	exon	Grb10	growth factor receptor bound protein 10 [Source:MGI Symbol;Acc:MGI:103232]
chr11	12025621	12025987	367	78	0.335205	0.571528	-0.236323	-432.65	CG	ENSMUSG00000020176.17	intron	Grb10	growth factor receptor bound protein 10 [Source:MGI Symbol;Acc:MGI:103232]
chr11	12025621	12025987	367	78	0.335205	0.571528	-0.236323	-432.65	CG	ENSMUSG00000020176.17	exon	Grb10	growth factor receptor bound protein 10 [Source:MGI Symbol;Acc:MGI:103232]
chr11	12025621	12025987	367	78	0.335205	0.571528	-0.236323	-432.65	CG	ENSMUSG00000020176.17	utr5	Grb10	growth factor receptor bound protein 10 [Source:MGI Symbol;Acc:MGI:103232]
chr11	14139822	14140005	184	72	0.00812444	0.0759534	-0.0678289	-391.794	CHH	ENSMUSG00000085452.1	intron	4930554G24Rik	RIKEN cDNA 4930554G24 gene [Source:MGI Symbol;Acc:MGI:1922530]
chr11	16512672	16512873	202	76	0.00892829	0.108254	-0.099326	-462.154	CHH	ENSMUSG00000084347.3	promoter	Akt2-ps	thymoma viral proto-oncogene 2, pseudogene [Source:MGI Symbol;Acc:MGI:108506]
chr11	18678704	18678917	214	86	0.00734992	0.0603347	-0.0529847	-400.365	CHH	ENSMUSG00000085806.1	intron	Gm12023	predicted gene 12023 [Source:MGI Symbol;Acc:MGI:3650977]
chr11	19008211	19008412	202	26	0.542449	0.845779	-0.303329	-155.924	CG	ENSMUSG00000020160.18	intron	Meis1	Meis homeobox 1 [Source:MGI Symbol;Acc:MGI:104717]
chr11	19008211	19008412	202	26	0.542449	0.845779	-0.303329	-155.924	CG	ENSMUSG00000103828.1	promoter	2610001A08Rik	RIKEN cDNA 2610001A08 gene [Source:MGI Symbol;Acc:MGI:1917358]
chr11	19008211	19008412	202	26	0.542449	0.845779	-0.303329	-155.924	CG	ENSMUSG00000084085.2	promoter	Gm16140	predicted gene 16140 [Source:MGI Symbol;Acc:MGI:3802123]
chr11	19013816	19013997	182	23	0.825031	0.542571	0.28246	122.964	CG	ENSMUSG00000020160.18	promoter	Meis1	Meis homeobox 1 [Source:MGI Symbol;Acc:MGI:104717]
chr11	19013816	19013997	182	23	0.825031	0.542571	0.28246	122.964	CG	ENSMUSG00000020160.18	intron	Meis1	Meis homeobox 1 [Source:MGI Symbol;Acc:MGI:104717]
chr11	19013816	19013997	182	23	0.825031	0.542571	0.28246	122.964	CG	ENSMUSG00000087507.1	exon	Gm16141	predicted gene 16141 [Source:MGI Symbol;Acc:MGI:3802122]
chr11	19014259	19014327	69	17	0.660721	0.37021	0.290511	80.5204	CG	ENSMUSG00000020160.18	intron	Meis1	Meis homeobox 1 [Source:MGI Symbol;Acc:MGI:104717]
chr11	19014259	19014327	69	17	0.660721	0.37021	0.290511	80.5204	CG	ENSMUSG00000087507.1	intron	Gm16141	predicted gene 16141 [Source:MGI Symbol;Acc:MGI:3802122]
chr11	19014259	19014327	69	17	0.660721	0.37021	0.290511	80.5204	CG	ENSMUSG00000020160.18	exon	Meis1	Meis homeobox 1 [Source:MGI Symbol;Acc:MGI:104717]
chr11	19016164	19016307	144	18	0.225376	0.0466572	0.178718	82.9627	CG	ENSMUSG00000020160.18	exon	Meis1	Meis homeobox 1 [Source:MGI Symbol;Acc:MGI:104717]
chr11	19016164	19016307	144	18	0.225376	0.0466572	0.178718	82.9627	CG	ENSMUSG00000020160.18	promoter	Meis1	Meis homeobox 1 [Source:MGI Symbol;Acc:MGI:104717]
chr11	19973552	19973603	52	5	0.952091	0.580015	0.372076	22.5178	CG	ENSMUSG00000045671.17	intron	Spred2	sprouty-related, EVH1 domain containing 2 [Source:MGI Symbol;Acc:MGI:2150019]
chr11	19982338	19982392	55	10	0.60446	0.126673	0.477787	71.2449	CG	ENSMUSG00000045671.17	intron	Spred2	sprouty-related, EVH1 domain containing 2 [Source:MGI Symbol;Acc:MGI:2150019]
chr11	19992160	19992226	67	12	0.777994	0.421654	0.35634	65.1897	CG	ENSMUSG00000045671.17	intron	Spred2	sprouty-related, EVH1 domain containing 2 [Source:MGI Symbol;Acc:MGI:2150019]
chr11	20001646	20001871	226	87	0.0119505	0.0716374	-0.0596869	-396.463	CHH	ENSMUSG00000045671.17	intron	Spred2	sprouty-related, EVH1 domain containing 2 [Source:MGI Symbol;Acc:MGI:2150019]
chr11	20201627	20201994	368	111	0.0089855	0.151103	-0.142117	-712.441	CHH	ENSMUSG00000020149.17	utr5	Rab1a	RAB1A, member RAS oncogene family [Source:MGI Symbol;Acc:MGI:97842]
chr11	20201627	20201994	368	111	0.0089855	0.151103	-0.142117	-712.441	CHH	ENSMUSG00000020149.17	exon	Rab1a	RAB1A, member RAS oncogene family [Source:MGI Symbol;Acc:MGI:97842]
chr11	20201627	20201994	368	111	0.0089855	0.151103	-0.142117	-712.441	CHH	ENSMUSG00000020149.17	intron	Rab1a	RAB1A, member RAS oncogene family [Source:MGI Symbol;Acc:MGI:97842]
chr11	20291224	20291405	182	83	0.00352257	0.0538204	-0.0502979	-408.857	CHH	ENSMUSG00000083792.1	promoter	Rpl12-ps2	ribosomal proteimn L12-ps2 [Source:MGI Symbol;Acc:MGI:3649989]
chr11	20700543	20700598	56	9	0.000317385	0.0572161	-0.0568987	-34.3801	CHG	ENSMUSG00000049659.15	intron	Aftph	aftiphilin [Source:MGI Symbol;Acc:MGI:1923012]
chr11	21283637	21283862	226	70	0.0123686	0.116095	-0.103727	-375.511	CHH	ENSMUSG00000020128.15	intron	Vps54	VPS54 GARP complex subunit [Source:MGI Symbol;Acc:MGI:2178798]
chr11	21355524	21355622	99	15	0.00042683	0.0798788	-0.0794519	-57.6283	CHG	ENSMUSG00000001891.16	intron	Ugp2	UDP-glucose pyrophosphorylase 2 [Source:MGI Symbol;Acc:MGI:2183447]
chr11	21760768	21761025	258	97	0.00386067	0.0661054	-0.0622447	-477.805	CHH	ENSMUSG00000020319.9	intron	Wdpcp	WD repeat containing planar cell polarity effector [Source:MGI Symbol;Acc:MGI:2144467]
chr11	21811303	21811467	165	76	0.00539486	0.0651227	-0.0597278	-380.989	CHH	ENSMUSG00000020319.9	intron	Wdpcp	WD repeat containing planar cell polarity effector [Source:MGI Symbol;Acc:MGI:2144467]
chr11	21811303	21811467	165	76	0.00539486	0.0651227	-0.0597278	-380.989	CHH	ENSMUSG00000020319.9	promoter	Wdpcp	WD repeat containing planar cell polarity effector [Source:MGI Symbol;Acc:MGI:2144467]
chr11	22229159	22229369	211	75	0.00611755	0.0748704	-0.0687528	-401.214	CHH	ENSMUSG00000042302.14	intron	Ehbp1	EH domain binding protein 1 [Source:MGI Symbol;Acc:MGI:2667252]
chr11	22860883	22860980	98	14	0.681907	0.368562	0.313345	71.4576	CG	ENSMUSG00000051650.11	intron	B3gnt2	UDP-GlcNAc:betaGal beta-1,3-N-acetylglucosaminyltransferase 2 [Source:MGI Symbol;Acc:MGI:1889505]
chr11	22860883	22860980	98	14	0.681907	0.368562	0.313345	71.4576	CG	ENSMUSG00000098650.1	intron	Gm28048	predicted gene, 28048 [Source:MGI Symbol;Acc:MGI:5547784]
chr11	22860883	22860980	98	14	0.681907	0.368562	0.313345	71.4576	CG	ENSMUSG00000051650.11	promoter	B3gnt2	UDP-GlcNAc:betaGal beta-1,3-N-acetylglucosaminyltransferase 2 [Source:MGI Symbol;Acc:MGI:1889505]
chr11	22860883	22860980	98	14	0.681907	0.368562	0.313345	71.4576	CG	ENSMUSG00000092626.1	exon	9130230N09Rik	RIKEN cDNA 9130230N09 gene [Source:MGI Symbol;Acc:MGI:1924921]
chr11	22860883	22860980	98	14	0.681907	0.368562	0.313345	71.4576	CG	ENSMUSG00000051650.11	exon	B3gnt2	UDP-GlcNAc:betaGal beta-1,3-N-acetylglucosaminyltransferase 2 [Source:MGI Symbol;Acc:MGI:1889505]
chr11	22860883	22860980	98	14	0.681907	0.368562	0.313345	71.4576	CG	ENSMUSG00000051650.11	utr5	B3gnt2	UDP-GlcNAc:betaGal beta-1,3-N-acetylglucosaminyltransferase 2 [Source:MGI Symbol;Acc:MGI:1889505]
chr11	22860883	22860980	98	14	0.681907	0.368562	0.313345	71.4576	CG	ENSMUSG00000051650.11	TSS	B3gnt2	UDP-GlcNAc:betaGal beta-1,3-N-acetylglucosaminyltransferase 2 [Source:MGI Symbol;Acc:MGI:1889505]
chr11	22924345	22924632	288	101	0.0150334	0.0804079	-0.0653745	-445.302	CHH	ENSMUSG00000098650.1	intron	Gm28048	predicted gene, 28048 [Source:MGI Symbol;Acc:MGI:5547784]
chr11	22924345	22924632	288	101	0.0150334	0.0804079	-0.0653745	-445.302	CHH	ENSMUSG00000051355.18	intron	Commd1	COMM domain containing 1 [Source:MGI Symbol;Acc:MGI:109474]
chr11	23654370	23654642	273	91	0.00204833	0.103301	-0.101252	-607.209	CHH	ENSMUSG00000020283.5	intron	Pex13	peroxisomal biogenesis factor 13 [Source:MGI Symbol;Acc:MGI:1919379]
chr11	24157284	24157503	220	89	0.00771752	0.0634288	-0.0557113	-441.706	CHH	ENSMUSG00000000861.15	intron	Bcl11a	B cell CLL/lymphoma 11A (zinc finger protein) [Source:MGI Symbol;Acc:MGI:106190]
chr11	24909105	24909470	366	152	0.0037982	0.0726356	-0.0688374	-802.48	CHH	ENSMUSG00000087145.7	intron	Gm12665	predicted gene 12665 [Source:MGI Symbol;Acc:MGI:3652165]
chr11	25617659	25617932	274	87	0.0112368	0.0783073	-0.0670706	-415.94	CHH	ENSMUSG00000032985.15	intron	5730522E02Rik	RIKEN cDNA 5730522E02 gene [Source:MGI Symbol;Acc:MGI:1917876]
chr11	25617659	25617932	274	87	0.0112368	0.0783073	-0.0670706	-415.94	CHH	ENSMUSG00000032985.15	exon	5730522E02Rik	RIKEN cDNA 5730522E02 gene [Source:MGI Symbol;Acc:MGI:1917876]
chr11	26165679	26165964	286	102	0.0149697	0.125517	-0.110547	-609.626	CHH	ENSMUSG00000032985.15	intron	5730522E02Rik	RIKEN cDNA 5730522E02 gene [Source:MGI Symbol;Acc:MGI:1917876]
chr11	26540902	26541192	291	100	0.0150407	0.0993903	-0.0843496	-499.483	CHH	ENSMUSG00000064090.14	intron	Vrk2	vaccinia related kinase 2 [Source:MGI Symbol;Acc:MGI:1917172]
chr11	26562421	26562710	290	106	0.00389783	0.0881506	-0.0842528	-589.038	CHH	ENSMUSG00000064090.14	intron	Vrk2	vaccinia related kinase 2 [Source:MGI Symbol;Acc:MGI:1917172]
chr11	28570190	28570380	191	70	0.0125859	0.096934	-0.0843481	-387.234	CHH	ENSMUSG00000032878.16	intron	Ccdc85a	coiled-coil domain containing 85A [Source:MGI Symbol;Acc:MGI:2445069]
chr11	29809032	29809286	255	90	0.0059922	0.0714641	-0.0654719	-438.126	CHH	ENSMUSG00000044072.14	intron	Eml6	echinoderm microtubule associated protein like 6 [Source:MGI Symbol;Acc:MGI:2442895]
chr11	29929432	29929525	94	21	0.000998336	0.0582139	-0.0572156	-85.4562	CHG	ENSMUSG00000044072.14	intron	Eml6	echinoderm microtubule associated protein like 6 [Source:MGI Symbol;Acc:MGI:2442895]
chr11	30263583	30263781	199	72	0.00764104	0.0756572	-0.0680161	-365.359	CHH	ENSMUSG00000020315.18	intron	Sptbn1	spectrin beta, non-erythrocytic 1 [Source:MGI Symbol;Acc:MGI:98388]
chr11	30590039	30590304	266	81	0.00301877	0.10992	-0.106902	-519.02	CHH	ENSMUSG00000060923.5	intron	Acyp2	acylphosphatase 2, muscle type [Source:MGI Symbol;Acc:MGI:1922822]
chr11	32006675	32006876	202	85	0.00381613	0.0575244	-0.0537082	-436.596	CHH	ENSMUSG00000020297.10	intron	Nsg2	neuron specific gene family member 2 [Source:MGI Symbol;Acc:MGI:1202070]
chr11	32416887	32417193	307	124	0.00560733	0.0648251	-0.0592178	-638.021	CHH	ENSMUSG00000040711.8	intron	Sh3pxd2b	SH3 and PX domains 2B [Source:MGI Symbol;Acc:MGI:2442062]
chr11	32416887	32417193	307	124	0.00560733	0.0648251	-0.0592178	-638.021	CHH	ENSMUSG00000040711.8	exon	Sh3pxd2b	SH3 and PX domains 2B [Source:MGI Symbol;Acc:MGI:2442062]
chr11	32524060	32524267	208	82	0.0114612	0.0739953	-0.0625341	-427.722	CHH	ENSMUSG00000044056.3	intron	Efcab9	EF-hand calcium binding domain 9 [Source:MGI Symbol;Acc:MGI:1916556]
chr11	32547504	32547752	249	100	0.00626931	0.113904	-0.107635	-613.684	CHH	ENSMUSG00000020272.8	intron	Stk10	serine/threonine kinase 10 [Source:MGI Symbol;Acc:MGI:1099439]
chr11	32680233	32680340	108	6	0.56666	0.128589	0.438071	29.9779	CG	ENSMUSG00000020271.17	intron	Fbxw11	F-box and WD-40 domain protein 11 [Source:MGI Symbol;Acc:MGI:2144023]
chr11	32680233	32680340	108	6	0.56666	0.128589	0.438071	29.9779	CG	ENSMUSG00000020271.17	exon	Fbxw11	F-box and WD-40 domain protein 11 [Source:MGI Symbol;Acc:MGI:2144023]
chr11	32680233	32680340	108	6	0.56666	0.128589	0.438071	29.9779	CG	ENSMUSG00000020271.17	utr3	Fbxw11	F-box and WD-40 domain protein 11 [Source:MGI Symbol;Acc:MGI:2144023]
chr11	32720915	32720976	62	6	0.741329	0.309338	0.431991	29.7015	CG	ENSMUSG00000020271.17	intron	Fbxw11	F-box and WD-40 domain protein 11 [Source:MGI Symbol;Acc:MGI:2144023]
chr11	32735517	32735844	328	116	0.008169	0.0666187	-0.0584497	-546.083	CHH	ENSMUSG00000020271.17	intron	Fbxw11	F-box and WD-40 domain protein 11 [Source:MGI Symbol;Acc:MGI:2144023]
chr11	33207315	33207513	199	76	0.00210392	0.0653427	-0.0632387	-427.903	CHH	ENSMUSG00000087501.1	intron	Gm12116	predicted gene 12116 [Source:MGI Symbol;Acc:MGI:3652289]
chr11	33407726	33408078	353	114	0.0127863	0.105607	-0.0928211	-621.381	CHH	ENSMUSG00000040594.19	intron	Ranbp17	RAN binding protein 17 [Source:MGI Symbol;Acc:MGI:1929706]
chr11	33413757	33414101	345	124	0.00421299	0.0657594	-0.0615464	-581.017	CHH	ENSMUSG00000040594.19	intron	Ranbp17	RAN binding protein 17 [Source:MGI Symbol;Acc:MGI:1929706]
chr11	33579807	33580001	195	83	0.00780726	0.0624296	-0.0546223	-388.139	CHH	ENSMUSG00000020159.8	promoter	Gabrp	gamma-aminobutyric acid (GABA) A receptor, pi [Source:MGI Symbol;Acc:MGI:2387597]
chr11	33652909	33653221	313	100	0.00621585	0.0791805	-0.0729647	-520.547	CHH	ENSMUSG00000053519.17	intron	Kcnip1	Kv channel-interacting protein 1 [Source:MGI Symbol;Acc:MGI:1917607]
chr11	33816682	33816947	266	99	0.00860171	0.0727547	-0.064153	-481.847	CHH	ENSMUSG00000053519.17	intron	Kcnip1	Kv channel-interacting protein 1 [Source:MGI Symbol;Acc:MGI:1917607]
chr11	34059437	34059657	221	77	0.00456591	0.0516265	-0.0470606	-367.104	CHH	ENSMUSG00000085684.2	intron	4930469K13Rik	RIKEN cDNA 4930469K13 gene [Source:MGI Symbol;Acc:MGI:1924124]
chr11	34059437	34059657	221	77	0.00456591	0.0516265	-0.0470606	-367.104	CHH	ENSMUSG00000002699.13	intron	Lcp2	lymphocyte cytosolic protein 2 [Source:MGI Symbol;Acc:MGI:1321402]
chr11	34310358	34310558	201	78	0.00754114	0.0601959	-0.0526548	-369.62	CHH	ENSMUSG00000020143.15	exon	Dock2	dedicator of cyto-kinesis 2 [Source:MGI Symbol;Acc:MGI:2149010]
chr11	34310358	34310558	201	78	0.00754114	0.0601959	-0.0526548	-369.62	CHH	ENSMUSG00000020143.15	intron	Dock2	dedicator of cyto-kinesis 2 [Source:MGI Symbol;Acc:MGI:2149010]
chr11	34384179	34384382	204	82	0.00837629	0.0693172	-0.0609409	-427.968	CHH	ENSMUSG00000020143.15	intron	Dock2	dedicator of cyto-kinesis 2 [Source:MGI Symbol;Acc:MGI:2149010]
chr11	34384179	34384382	204	82	0.00837629	0.0693172	-0.0609409	-427.968	CHH	ENSMUSG00000069911.11	intron	Fam196b	family with sequence similarity 196, member B [Source:MGI Symbol;Acc:MGI:3643491]
chr11	34478488	34478694	207	74	0.00690548	0.0638663	-0.0569609	-375.828	CHH	ENSMUSG00000020143.15	intron	Dock2	dedicator of cyto-kinesis 2 [Source:MGI Symbol;Acc:MGI:2149010]
chr11	34710395	34710635	241	88	0.00752779	0.070824	-0.0632962	-447.525	CHH	ENSMUSG00000020143.15	intron	Dock2	dedicator of cyto-kinesis 2 [Source:MGI Symbol;Acc:MGI:2149010]
chr11	35612358	35612455	98	12	0.652374	0.364404	0.28797	55.5662	CG	ENSMUSG00000056427.10	exon	Slit3	slit guidance ligand 3 [Source:MGI Symbol;Acc:MGI:1315202]
chr11	35612358	35612455	98	12	0.652374	0.364404	0.28797	55.5662	CG	ENSMUSG00000056427.10	intron	Slit3	slit guidance ligand 3 [Source:MGI Symbol;Acc:MGI:1315202]
chr11	35619859	35620112	254	93	0.00639367	0.08982	-0.0834263	-525.155	CHH	ENSMUSG00000056427.10	intron	Slit3	slit guidance ligand 3 [Source:MGI Symbol;Acc:MGI:1315202]
chr11	35632325	35632423	99	7	0.849511	0.448396	0.401115	34.2924	CG	ENSMUSG00000056427.10	intron	Slit3	slit guidance ligand 3 [Source:MGI Symbol;Acc:MGI:1315202]
chr14	120389099	120389627	529	47	0.581131	0.336857	0.244274	224.706	CG	ENSMUSG00000022139.17	exon	Mbnl2	muscleblind like splicing factor 2 [Source:MGI Symbol;Acc:MGI:2145597]
chr14	120389099	120389627	529	47	0.581131	0.336857	0.244274	224.706	CG	ENSMUSG00000097903.2	promoter	Gm26679	predicted gene, 26679 [Source:MGI Symbol;Acc:MGI:5477173]
chr11	35848413	35848554	142	16	0.869936	0.546714	0.323222	85.9145	CG	ENSMUSG00000018849.6	intron	Wwc1	WW, C2 and coiled-coil domain containing 1 [Source:MGI Symbol;Acc:MGI:2388637]
chr11	35933874	35934008	135	14	0.597894	0.175454	0.42244	85.5667	CG	ENSMUSG00000018849.6	intron	Wwc1	WW, C2 and coiled-coil domain containing 1 [Source:MGI Symbol;Acc:MGI:2388637]
chr11	35977451	35977631	181	14	0.80576	0.372513	0.433247	92.1833	CG	ENSMUSG00000018849.6	intron	Wwc1	WW, C2 and coiled-coil domain containing 1 [Source:MGI Symbol;Acc:MGI:2388637]
chr11	36092266	36092486	221	78	0.00554359	0.0698828	-0.0643392	-405.025	CHH	ENSMUSG00000049336.16	intron	Tenm2	teneurin transmembrane protein 2 [Source:MGI Symbol;Acc:MGI:1345184]
chr11	36137645	36137854	210	72	0.00711474	0.0851125	-0.0779978	-392.051	CHH	ENSMUSG00000049336.16	intron	Tenm2	teneurin transmembrane protein 2 [Source:MGI Symbol;Acc:MGI:1345184]
chr11	36505275	36505452	178	69	0.00523462	0.0694944	-0.0642597	-349.569	CHH	ENSMUSG00000049336.16	intron	Tenm2	teneurin transmembrane protein 2 [Source:MGI Symbol;Acc:MGI:1345184]
chr11	36997153	36997397	245	79	0.0077442	0.0766604	-0.0689162	-419.08	CHH	ENSMUSG00000049336.16	intron	Tenm2	teneurin transmembrane protein 2 [Source:MGI Symbol;Acc:MGI:1345184]
chr11	37162033	37162350	318	86	0.00973811	0.199625	-0.189887	-603.864	CHH	ENSMUSG00000049336.16	intron	Tenm2	teneurin transmembrane protein 2 [Source:MGI Symbol;Acc:MGI:1345184]
chr11	40008903	40009116	214	89	0.0730498	0.00194826	0.0711016	536.637	CHH	ENSMUSG00000085301.1	intron	Gm12132	predicted gene 12132 [Source:MGI Symbol;Acc:MGI:3651510]
chr11	40044540	40044862	323	103	0.00391103	0.0802289	-0.0763178	-526.07	CHH	ENSMUSG00000085301.1	intron	Gm12132	predicted gene 12132 [Source:MGI Symbol;Acc:MGI:3651510]
chr11	41739154	41739499	346	97	0.00658934	0.103432	-0.0968424	-484.018	CHH	ENSMUSG00000087306.7	intron	A230004M16Rik	RIKEN cDNA A230004M16 gene [Source:MGI Symbol;Acc:MGI:2445050]
chr11	41740042	41740148	107	13	0.907801	0.629634	0.278167	67.0645	CG	ENSMUSG00000087306.7	intron	A230004M16Rik	RIKEN cDNA A230004M16 gene [Source:MGI Symbol;Acc:MGI:2445050]
chr11	41839837	41840185	349	129	0.00628203	0.127401	-0.121119	-793.204	CHH	ENSMUSG00000087306.7	intron	A230004M16Rik	RIKEN cDNA A230004M16 gene [Source:MGI Symbol;Acc:MGI:2445050]
chr11	42162059	42162391	333	102	0.00651367	0.070936	-0.0644223	-481.652	CHH	ENSMUSG00000010803.13	intron	Gabra1	gamma-aminobutyric acid (GABA) A receptor, subunit alpha 1 [Source:MGI Symbol;Acc:MGI:95613]
chr11	43203631	43203955	325	117	0.0120981	0.124864	-0.112766	-749.116	CHH	ENSMUSG00000085533.1	intron	Gm12146	predicted gene 12146 [Source:MGI Symbol;Acc:MGI:3649687]
chr11	43203631	43203955	325	117	0.0120981	0.124864	-0.112766	-749.116	CHH	ENSMUSG00000055415.8	intron	Atp10b	ATPase, class V, type 10B [Source:MGI Symbol;Acc:MGI:2442688]
chr11	43720554	43720741	188	70	0.00689691	0.0655977	-0.0587008	-354.628	CHH	ENSMUSG00000044950.7	exon	Pwwp2a	PWWP domain containing 2A [Source:MGI Symbol;Acc:MGI:1918052]
chr11	43836559	43836693	135	14	0.595538	0.295873	0.299664	67.3237	CG	ENSMUSG00000050541.14	intron	Adra1b	adrenergic receptor, alpha 1b [Source:MGI Symbol;Acc:MGI:104774]
chr11	43836559	43836693	135	14	0.595538	0.295873	0.299664	67.3237	CG	ENSMUSG00000050541.14	promoter	Adra1b	adrenergic receptor, alpha 1b [Source:MGI Symbol;Acc:MGI:104774]
chr11	44682789	44683019	231	68	0.0104576	0.117409	-0.106951	-348.78	CHH	ENSMUSG00000057098.14	intron	Ebf1	early B cell factor 1 [Source:MGI Symbol;Acc:MGI:95275]
chr11	44827169	44827420	252	93	0.00222299	0.0472979	-0.045075	-423.247	CHH	ENSMUSG00000057098.14	intron	Ebf1	early B cell factor 1 [Source:MGI Symbol;Acc:MGI:95275]
chr11	45002708	45002972	265	103	0.00266813	0.0719382	-0.0692701	-513.713	CHH	ENSMUSG00000057098.14	intron	Ebf1	early B cell factor 1 [Source:MGI Symbol;Acc:MGI:95275]
chr14	120389099	120389627	529	47	0.581131	0.336857	0.244274	224.706	CG	ENSMUSG00000022139.17	intron	Mbnl2	muscleblind like splicing factor 2 [Source:MGI Symbol;Acc:MGI:2145597]
chr11	46228196	46228512	317	126	0.00563386	0.0651891	-0.0595553	-628.217	CHH	ENSMUSG00000020340.16	intron	Cyfip2	cytoplasmic FMR1 interacting protein 2 [Source:MGI Symbol;Acc:MGI:1924134]
chr11	46298376	46298431	56	7	0.648893	0.294416	0.354477	35.0144	CG	ENSMUSG00000020340.16	intron	Cyfip2	cytoplasmic FMR1 interacting protein 2 [Source:MGI Symbol;Acc:MGI:1924134]
chr11	46312733	46312968	236	85	0.00677093	0.0910457	-0.0842748	-482.024	CHH	ENSMUSG00000020340.16	promoter	Cyfip2	cytoplasmic FMR1 interacting protein 2 [Source:MGI Symbol;Acc:MGI:1924134]
chr11	46312733	46312968	236	85	0.00677093	0.0910457	-0.0842748	-482.024	CHH	ENSMUSG00000020340.16	exon	Cyfip2	cytoplasmic FMR1 interacting protein 2 [Source:MGI Symbol;Acc:MGI:1924134]
chr11	46312733	46312968	236	85	0.00677093	0.0910457	-0.0842748	-482.024	CHH	ENSMUSG00000020340.16	utr5	Cyfip2	cytoplasmic FMR1 interacting protein 2 [Source:MGI Symbol;Acc:MGI:1924134]
chr11	46312733	46312968	236	85	0.00677093	0.0910457	-0.0842748	-482.024	CHH	ENSMUSG00000020340.16	TSS	Cyfip2	cytoplasmic FMR1 interacting protein 2 [Source:MGI Symbol;Acc:MGI:1924134]
chr11	46312820	46312893	74	7	0.00370222	0.102827	-0.0991245	-32.899	CHG	ENSMUSG00000020340.16	promoter	Cyfip2	cytoplasmic FMR1 interacting protein 2 [Source:MGI Symbol;Acc:MGI:1924134]
chr11	46312820	46312893	74	7	0.00370222	0.102827	-0.0991245	-32.899	CHG	ENSMUSG00000020340.16	exon	Cyfip2	cytoplasmic FMR1 interacting protein 2 [Source:MGI Symbol;Acc:MGI:1924134]
chr11	46312820	46312893	74	7	0.00370222	0.102827	-0.0991245	-32.899	CHG	ENSMUSG00000020340.16	utr5	Cyfip2	cytoplasmic FMR1 interacting protein 2 [Source:MGI Symbol;Acc:MGI:1924134]
chr11	46312820	46312893	74	7	0.00370222	0.102827	-0.0991245	-32.899	CHG	ENSMUSG00000020340.16	TSS	Cyfip2	cytoplasmic FMR1 interacting protein 2 [Source:MGI Symbol;Acc:MGI:1924134]
chr11	46531031	46531106	76	6	0.621673	0.209862	0.411812	30.5396	CG	ENSMUSG00000078924.1	intron	Gm12169	predicted gene 12169 [Source:MGI Symbol;Acc:MGI:3650838]
chr11	46551706	46551917	212	76	0.0114554	0.108675	-0.0972195	-433.491	CHH	ENSMUSG00000086981.2	intron	Gm12171	predicted gene 12171 [Source:MGI Symbol;Acc:MGI:3649516]
chr11	46735028	46735086	59	8	0.878139	0.488546	0.389593	40.3578	CG	ENSMUSG00000040405.13	promoter	Havcr1	hepatitis A virus cellular receptor 1 [Source:MGI Symbol;Acc:MGI:2159680]
chr11	46735028	46735086	59	8	0.878139	0.488546	0.389593	40.3578	CG	ENSMUSG00000040405.13	TSS	Havcr1	hepatitis A virus cellular receptor 1 [Source:MGI Symbol;Acc:MGI:2159680]
chr11	46735028	46735086	59	8	0.878139	0.488546	0.389593	40.3578	CG	ENSMUSG00000040405.13	exon	Havcr1	hepatitis A virus cellular receptor 1 [Source:MGI Symbol;Acc:MGI:2159680]
chr11	46735028	46735086	59	8	0.878139	0.488546	0.389593	40.3578	CG	ENSMUSG00000040405.13	utr5	Havcr1	hepatitis A virus cellular receptor 1 [Source:MGI Symbol;Acc:MGI:2159680]
chr11	47111247	47111443	197	74	0.00587055	0.0677556	-0.0618851	-389.172	CHH	ENSMUSG00000020354.15	intron	Sgcd	sarcoglycan, delta (dystrophin-associated glycoprotein) [Source:MGI Symbol;Acc:MGI:1346525]
chr11	47157898	47157964	67	20	0.951776	0.684999	0.266777	115.357	CG	ENSMUSG00000020354.15	intron	Sgcd	sarcoglycan, delta (dystrophin-associated glycoprotein) [Source:MGI Symbol;Acc:MGI:1346525]
chr11	47467713	47467934	222	68	0.0033598	0.126603	-0.123243	-383.865	CHH	ENSMUSG00000020354.15	intron	Sgcd	sarcoglycan, delta (dystrophin-associated glycoprotein) [Source:MGI Symbol;Acc:MGI:1346525]
chr11	47467713	47467934	222	68	0.0033598	0.126603	-0.123243	-383.865	CHH	ENSMUSG00000020354.15	utr5	Sgcd	sarcoglycan, delta (dystrophin-associated glycoprotein) [Source:MGI Symbol;Acc:MGI:1346525]
chr11	47467743	47467857	115	18	0.00240013	0.154542	-0.152142	-89.2867	CHG	ENSMUSG00000020354.15	intron	Sgcd	sarcoglycan, delta (dystrophin-associated glycoprotein) [Source:MGI Symbol;Acc:MGI:1346525]
chr11	47467743	47467857	115	18	0.00240013	0.154542	-0.152142	-89.2867	CHG	ENSMUSG00000020354.15	utr5	Sgcd	sarcoglycan, delta (dystrophin-associated glycoprotein) [Source:MGI Symbol;Acc:MGI:1346525]
chr11	47840467	47840797	331	123	0.00262458	0.0775157	-0.0748911	-690.618	CHH	ENSMUSG00000020354.15	intron	Sgcd	sarcoglycan, delta (dystrophin-associated glycoprotein) [Source:MGI Symbol;Acc:MGI:1346525]
chr11	48568819	48569049	231	89	0.0066865	0.0842833	-0.0775968	-489.329	CHH	ENSMUSG00000083159.1	exon	Gm12180	predicted gene 12180 [Source:MGI Symbol;Acc:MGI:3651495]
chr11	48568819	48569049	231	89	0.0066865	0.0842833	-0.0775968	-489.329	CHH	ENSMUSG00000083159.1	TES	Gm12180	predicted gene 12180 [Source:MGI Symbol;Acc:MGI:3651495]
chr11	48807231	48807308	78	9	0.889296	0.612685	0.276612	46.1156	CG	ENSMUSG00000040365.14	utr3	Trim41	tripartite motif-containing 41 [Source:MGI Symbol;Acc:MGI:2384814]
chr11	48807231	48807308	78	9	0.889296	0.612685	0.276612	46.1156	CG	ENSMUSG00000040365.14	exon	Trim41	tripartite motif-containing 41 [Source:MGI Symbol;Acc:MGI:2384814]
chr11	48824540	48824675	136	21	0.473884	0.251857	0.222027	91.1411	CG	ENSMUSG00000040350.16	promoter	Trim7	tripartite motif-containing 7 [Source:MGI Symbol;Acc:MGI:2137353]
chr11	48826498	48826559	62	15	0.000442406	0.126499	-0.126056	-66.9018	CHG	ENSMUSG00000078154.3	exon	Gm12184	predicted gene 12184 [Source:MGI Symbol;Acc:MGI:3652174]
chr11	48826498	48826559	62	15	0.000442406	0.126499	-0.126056	-66.9018	CHG	ENSMUSG00000040350.16	intron	Trim7	tripartite motif-containing 7 [Source:MGI Symbol;Acc:MGI:2137353]
chr11	48826498	48826559	62	15	0.000442406	0.126499	-0.126056	-66.9018	CHG	ENSMUSG00000078154.3	utr5	Gm12184	predicted gene 12184 [Source:MGI Symbol;Acc:MGI:3652174]
chr11	49130524	49130625	102	4	0.821771	0.248522	0.573249	21.9771	CG	ENSMUSG00000040328.16	intron	Olfr56	olfactory receptor 56 [Source:MGI Symbol;Acc:MGI:1333785]
chr11	49130524	49130625	102	4	0.821771	0.248522	0.573249	21.9771	CG	ENSMUSG00000040328.16	exon	Olfr56	olfactory receptor 56 [Source:MGI Symbol;Acc:MGI:1333785]
chr11	49130524	49130625	102	4	0.821771	0.248522	0.573249	21.9771	CG	ENSMUSG00000040328.16	utr5	Olfr56	olfactory receptor 56 [Source:MGI Symbol;Acc:MGI:1333785]
chr11	49318187	49318467	281	105	0.0102432	0.0768868	-0.0666436	-498.266	CHH	ENSMUSG00000100923.2	exon	Olfr10	olfactory receptor 10 [Source:MGI Symbol;Acc:MGI:107598]
chr11	49625532	49625733	202	80	0.0165872	0.122399	-0.105812	-528.614	CHH	ENSMUSG00000020357.3	intron	Flt4	FMS-like tyrosine kinase 4 [Source:MGI Symbol;Acc:MGI:95561]
chr11	49625532	49625733	202	80	0.0165872	0.122399	-0.105812	-528.614	CHH	ENSMUSG00000020357.3	exon	Flt4	FMS-like tyrosine kinase 4 [Source:MGI Symbol;Acc:MGI:95561]
chr11	49650171	49650481	311	114	0.00982271	0.0917574	-0.0819347	-652.736	CHH	ENSMUSG00000020357.3	intron	Flt4	FMS-like tyrosine kinase 4 [Source:MGI Symbol;Acc:MGI:95561]
chr11	50157432	50157638	207	83	0.0137891	0.0804236	-0.0666345	-401.265	CHH	ENSMUSG00000036644.15	intron	Tbc1d9b	TBC1 domain family, member 9B [Source:MGI Symbol;Acc:MGI:1924045]
chr11	50173564	50173759	196	69	0.00416154	0.0820336	-0.0778721	-400.657	CHH	ENSMUSG00000020381.10	promoter	Mrnip	MRN complex interacting protein [Source:MGI Symbol;Acc:MGI:1915317]
chr11	50225597	50225794	198	60	0.0117495	0.1667	-0.154951	-351.616	CHH	ENSMUSG00000036620.14	intron	Mgat4b	mannoside acetylglucosaminyltransferase 4, isoenzyme B [Source:MGI Symbol;Acc:MGI:2143974]
chr11	50225597	50225794	198	60	0.0117495	0.1667	-0.154951	-351.616	CHH	ENSMUSG00000036620.14	utr5	Mgat4b	mannoside acetylglucosaminyltransferase 4, isoenzyme B [Source:MGI Symbol;Acc:MGI:2143974]
chr11	50225597	50225794	198	60	0.0117495	0.1667	-0.154951	-351.616	CHH	ENSMUSG00000036620.14	exon	Mgat4b	mannoside acetylglucosaminyltransferase 4, isoenzyme B [Source:MGI Symbol;Acc:MGI:2143974]
chr11	50225618	50225722	105	23	0.0478838	0.23426	-0.186377	-101.982	CG	ENSMUSG00000036620.14	intron	Mgat4b	mannoside acetylglucosaminyltransferase 4, isoenzyme B [Source:MGI Symbol;Acc:MGI:2143974]
chr11	50225618	50225722	105	23	0.0478838	0.23426	-0.186377	-101.982	CG	ENSMUSG00000036620.14	utr5	Mgat4b	mannoside acetylglucosaminyltransferase 4, isoenzyme B [Source:MGI Symbol;Acc:MGI:2143974]
chr11	50225618	50225722	105	23	0.0478838	0.23426	-0.186377	-101.982	CG	ENSMUSG00000036620.14	exon	Mgat4b	mannoside acetylglucosaminyltransferase 4, isoenzyme B [Source:MGI Symbol;Acc:MGI:2143974]
chr11	50627451	50627689	239	100	0.00650666	0.113142	-0.106636	-674.969	CHH	ENSMUSG00000036545.9	intron	Adamts2	a disintegrin-like and metallopeptidase (reprolysin type) with thrombospondin type 1 motif, 2 [Source:MGI Symbol;Acc:MGI:1347356]
chr11	50751808	50752102	295	103	0.0100918	0.0987832	-0.0886914	-568.168	CHH	ENSMUSG00000036545.9	intron	Adamts2	a disintegrin-like and metallopeptidase (reprolysin type) with thrombospondin type 1 motif, 2 [Source:MGI Symbol;Acc:MGI:1347356]
chr11	50855197	50855405	209	72	0.00480249	0.0831662	-0.0783637	-364.323	CHH	ENSMUSG00000000617.14	intron	Grm6	glutamate receptor, metabotropic 6 [Source:MGI Symbol;Acc:MGI:1351343]
chr11	50855197	50855405	209	72	0.00480249	0.0831662	-0.0783637	-364.323	CHH	ENSMUSG00000000617.14	promoter	Grm6	glutamate receptor, metabotropic 6 [Source:MGI Symbol;Acc:MGI:1351343]
chr11	51191769	51191832	64	8	0.89252	0.550561	0.341959	38.1346	CG	ENSMUSG00000086646.7	intron	Platr20	pluripotency associated transcript 20 [Source:MGI Symbol;Acc:MGI:1918547]
chr11	51344603	51344790	188	63	0.00957507	0.107241	-0.097666	-365.499	CHH	ENSMUSG00000063564.13	intron	Col23a1	collagen, type XXIII, alpha 1 [Source:MGI Symbol;Acc:MGI:2653243]
chr11	51362524	51362575	52	5	0.905328	0.554399	0.350929	22.7291	CG	ENSMUSG00000063564.13	intron	Col23a1	collagen, type XXIII, alpha 1 [Source:MGI Symbol;Acc:MGI:2653243]
chr15	62036809	62037330	522	49	0.843887	0.533001	0.310886	284.99	CG	ENSMUSG00000097039.8	promoter	Pvt1	Pvt1 oncogene [Source:MGI Symbol;Acc:MGI:97824]
chr11	51851796	51852120	325	111	0.00571652	0.0751775	-0.069461	-611.945	CHH	ENSMUSG00000020387.15	intron	Jade2	jade family PHD finger 2 [Source:MGI Symbol;Acc:MGI:1924151]
chr11	51851796	51852120	325	111	0.00571652	0.0751775	-0.069461	-611.945	CHH	ENSMUSG00000020387.15	utr5	Jade2	jade family PHD finger 2 [Source:MGI Symbol;Acc:MGI:1924151]
chr11	52239301	52239381	81	4	0.888958	0.515689	0.373269	18.4256	CG	ENSMUSG00000036309.14	intron	Skp1a	S-phase kinase-associated protein 1A [Source:MGI Symbol;Acc:MGI:103575]
chr15	62036809	62037330	522	49	0.843887	0.533001	0.310886	284.99	CG	ENSMUSG00000098998.1	promoter	Gm27913	predicted gene, 27913 [Source:MGI Symbol;Acc:MGI:5531295]
chr17	28007862	28008382	521	48	0.523746	0.187723	0.336023	268.106	CG	ENSMUSG00000024219.16	utr5	Anks1	ankyrin repeat and SAM domain containing 1 [Source:MGI Symbol;Acc:MGI:2446180]
chr11	52882837	52882918	82	6	0.920026	0.436161	0.483864	35.7926	CG	ENSMUSG00000036264.9	intron	Fstl4	follistatin-like 4 [Source:MGI Symbol;Acc:MGI:2443199]
chr11	52907696	52908096	401	125	0.00944333	0.121146	-0.111703	-747.512	CHH	ENSMUSG00000036264.9	intron	Fstl4	follistatin-like 4 [Source:MGI Symbol;Acc:MGI:2443199]
chr11	52951066	52951144	79	6	0.852684	0.41114	0.441544	28.7405	CG	ENSMUSG00000036264.9	intron	Fstl4	follistatin-like 4 [Source:MGI Symbol;Acc:MGI:2443199]
chr11	53006762	53006967	206	70	0.00566116	0.0829633	-0.0773021	-391.006	CHH	ENSMUSG00000036264.9	intron	Fstl4	follistatin-like 4 [Source:MGI Symbol;Acc:MGI:2443199]
chr11	53022908	53023227	320	115	0.00458035	0.0587561	-0.0541757	-530.421	CHH	ENSMUSG00000036264.9	intron	Fstl4	follistatin-like 4 [Source:MGI Symbol;Acc:MGI:2443199]
chr11	53123595	53123681	87	8	0.940715	0.577575	0.36314	40.9286	CG	ENSMUSG00000036264.9	intron	Fstl4	follistatin-like 4 [Source:MGI Symbol;Acc:MGI:2443199]
chr11	53358465	53358522	58	10	0.460283	0.123309	0.336974	48.0527	CG	ENSMUSG00000049470.13	intron	Aff4	AF4/FMR2 family, member 4 [Source:MGI Symbol;Acc:MGI:2136171]
chr11	53421503	53421600	98	6	0.808338	0.363108	0.445231	31.0097	CG	ENSMUSG00000049470.13	exon	Aff4	AF4/FMR2 family, member 4 [Source:MGI Symbol;Acc:MGI:2136171]
chr11	53421503	53421600	98	6	0.808338	0.363108	0.445231	31.0097	CG	ENSMUSG00000049470.13	utr3	Aff4	AF4/FMR2 family, member 4 [Source:MGI Symbol;Acc:MGI:2136171]
chr11	53539160	53539233	74	11	0.82628	0.483341	0.34294	51.1483	CG	ENSMUSG00000018398.18	intron	2020-09-08	septin 8 [Source:MGI Symbol;Acc:MGI:894310]
chr11	53547627	53547704	78	6	0.782786	0.267006	0.51578	39.1181	CG	ENSMUSG00000018398.18	intron	2020-09-08	septin 8 [Source:MGI Symbol;Acc:MGI:894310]
chr11	53571138	53571330	193	71	0.00448624	0.076732	-0.0722457	-361.652	CHH	ENSMUSG00000018395.19	intron	Kif3a	kinesin family member 3A [Source:MGI Symbol;Acc:MGI:107689]
chr11	53808806	53808971	166	70	0.0103665	0.0908385	-0.0804719	-396.689	CHH	ENSMUSG00000081769.9	intron	Gm12216	predicted gene 12216 [Source:MGI Symbol;Acc:MGI:3650088]
chr11	54099395	54099496	102	23	0.00223785	0.133935	-0.131697	-108.502	CHG	ENSMUSG00000018906.14	promoter	P4ha2	procollagen-proline, 2-oxoglutarate 4-dioxygenase (proline 4-hydroxylase), alpha II polypeptide [Source:MGI Symbol;Acc:MGI:894286]
chr11	54103092	54103308	217	85	0.00879817	0.0814229	-0.0726247	-464.659	CHH	ENSMUSG00000018906.14	intron	P4ha2	procollagen-proline, 2-oxoglutarate 4-dioxygenase (proline 4-hydroxylase), alpha II polypeptide [Source:MGI Symbol;Acc:MGI:894286]
chr11	54737599	54737694	96	6	0.971112	0.561983	0.409128	30.7063	CG	ENSMUSG00000052298.12	intron	Cdc42se2	CDC42 small effector 2 [Source:MGI Symbol;Acc:MGI:1919979]
chr11	54740302	54740414	113	17	0.925975	0.637782	0.288193	91.6874	CG	ENSMUSG00000052298.12	exon	Cdc42se2	CDC42 small effector 2 [Source:MGI Symbol;Acc:MGI:1919979]
chr11	54740302	54740414	113	17	0.925975	0.637782	0.288193	91.6874	CG	ENSMUSG00000052298.12	utr5	Cdc42se2	CDC42 small effector 2 [Source:MGI Symbol;Acc:MGI:1919979]
chr11	54752094	54752322	229	91	0.00584691	0.0890075	-0.0831606	-543.533	CHH	ENSMUSG00000052298.12	intron	Cdc42se2	CDC42 small effector 2 [Source:MGI Symbol;Acc:MGI:1919979]
chr11	54859118	54859172	55	10	0.938776	0.503488	0.435287	53.8334	CG	ENSMUSG00000020268.14	intron	Lyrm7	LYR motif containing 7 [Source:MGI Symbol;Acc:MGI:1922780]
chr11	54940592	54940682	91	14	0.92712	0.663977	0.263143	66.2595	CG	ENSMUSG00000020400.17	intron	Tnip1	TNFAIP3 interacting protein 1 [Source:MGI Symbol;Acc:MGI:1926194]
chr11	54940592	54940682	91	14	0.92712	0.663977	0.263143	66.2595	CG	ENSMUSG00000020400.17	exon	Tnip1	TNFAIP3 interacting protein 1 [Source:MGI Symbol;Acc:MGI:1926194]
chr11	54998399	54998565	167	62	0.00771418	0.0961536	-0.0884394	-361.129	CHH	ENSMUSG00000018340.13	intron	Anxa6	annexin A6 [Source:MGI Symbol;Acc:MGI:88255]
chr11	54998399	54998565	167	62	0.00771418	0.0961536	-0.0884394	-361.129	CHH	ENSMUSG00000018340.13	exon	Anxa6	annexin A6 [Source:MGI Symbol;Acc:MGI:88255]
chr11	55017250	55017388	139	4	0.953828	0.418838	0.534991	20.316	CG	ENSMUSG00000018340.13	intron	Anxa6	annexin A6 [Source:MGI Symbol;Acc:MGI:88255]
chr11	55024679	55024953	275	95	0.00713971	0.122953	-0.115813	-580.457	CHH	ENSMUSG00000018340.13	intron	Anxa6	annexin A6 [Source:MGI Symbol;Acc:MGI:88255]
chr11	55177848	55178193	346	132	0.0033412	0.100713	-0.0973721	-842.61	CHH	ENSMUSG00000020264.5	intron	Slc36a2	solute carrier family 36 (proton/amino acid symporter), member 2 [Source:MGI Symbol;Acc:MGI:1891430]
chr11	55211688	55211744	57	9	0.965782	0.680269	0.285513	46.2705	CG	ENSMUSG00000020261.15	intron	Slc36a1	solute carrier family 36 (proton/amino acid symporter), member 1 [Source:MGI Symbol;Acc:MGI:2445299]
chr11	55219225	55219328	104	13	0.884264	0.596222	0.288042	67.8409	CG	ENSMUSG00000020261.15	intron	Slc36a1	solute carrier family 36 (proton/amino acid symporter), member 1 [Source:MGI Symbol;Acc:MGI:2445299]
chr11	55234913	55235001	89	6	0.827489	0.309305	0.518184	38.1129	CG	ENSMUSG00000020261.15	exon	Slc36a1	solute carrier family 36 (proton/amino acid symporter), member 1 [Source:MGI Symbol;Acc:MGI:2445299]
chr11	55234913	55235001	89	6	0.827489	0.309305	0.518184	38.1129	CG	ENSMUSG00000020261.15	utr3	Slc36a1	solute carrier family 36 (proton/amino acid symporter), member 1 [Source:MGI Symbol;Acc:MGI:2445299]
chr11	55320299	55320602	304	117	0.00389165	0.0555744	-0.0516827	-542.545	CHH	ENSMUSG00000055333.14	intron	Fat2	FAT atypical cadherin 2 [Source:MGI Symbol;Acc:MGI:2685369]
chr11	55464947	55465187	241	81	0.00847899	0.158692	-0.150213	-596.25	CHH	ENSMUSG00000081107.1	promoter	Gm12235	predicted gene 12235 [Source:MGI Symbol;Acc:MGI:3650666]
chr17	28007862	28008382	521	48	0.523746	0.187723	0.336023	268.106	CG	ENSMUSG00000024219.16	exon	Anks1	ankyrin repeat and SAM domain containing 1 [Source:MGI Symbol;Acc:MGI:2446180]
chr19	37692844	37693358	515	100	0.643477	0.225045	0.418432	1010.55	CG	ENSMUSG00000062432.4	intron	Cyp26c1	cytochrome P450, family 26, subfamily c, polypeptide 1 [Source:MGI Symbol;Acc:MGI:2679699]
chr19	37692844	37693358	515	100	0.643477	0.225045	0.418432	1010.55	CG	ENSMUSG00000062432.4	exon	Cyp26c1	cytochrome P450, family 26, subfamily c, polypeptide 1 [Source:MGI Symbol;Acc:MGI:2679699]
chr19	37692844	37693358	515	100	0.643477	0.225045	0.418432	1010.55	CG	ENSMUSG00000062432.4	utr3	Cyp26c1	cytochrome P450, family 26, subfamily c, polypeptide 1 [Source:MGI Symbol;Acc:MGI:2679699]
chr11	55825915	55826210	296	112	0.00877954	0.0982195	-0.0894399	-644.42	CHH	ENSMUSG00000086020.1	intron	Gm12239	predicted gene 12239 [Source:MGI Symbol;Acc:MGI:3651547]
chr11	56018855	56019091	237	85	0.00515915	0.0701772	-0.065018	-438.428	CHH	ENSMUSG00000086020.1	intron	Gm12239	predicted gene 12239 [Source:MGI Symbol;Acc:MGI:3651547]
chr11	57834237	57834624	388	137	0.00677811	0.0580192	-0.0512411	-587.41	CHH	ENSMUSG00000037335.13	promoter	Hand1	heart and neural crest derivatives expressed 1 [Source:MGI Symbol;Acc:MGI:103577]
chr11	58013348	58013596	249	77	0.006635	0.10483	-0.0981949	-446.835	CHH	ENSMUSG00000037331.15	intron	Larp1	La ribonucleoprotein domain family, member 1 [Source:MGI Symbol;Acc:MGI:1890165]
chr11	58030357	58030539	183	71	0.00720571	0.0615204	-0.0543147	-349.685	CHH	ENSMUSG00000037331.15	intron	Larp1	La ribonucleoprotein domain family, member 1 [Source:MGI Symbol;Acc:MGI:1890165]
chr11	58060095	58060309	215	92	0.0136349	0.076588	-0.0629531	-443.154	CHH	ENSMUSG00000037331.15	exon	Larp1	La ribonucleoprotein domain family, member 1 [Source:MGI Symbol;Acc:MGI:1890165]
chr11	58060095	58060309	215	92	0.0136349	0.076588	-0.0629531	-443.154	CHH	ENSMUSG00000037331.15	utr3	Larp1	La ribonucleoprotein domain family, member 1 [Source:MGI Symbol;Acc:MGI:1890165]
chr11	58201277	58201379	103	14	0.773043	0.428749	0.344294	75.0297	CG	ENSMUSG00000078853.8	intron	Igtp	interferon gamma induced GTPase [Source:MGI Symbol;Acc:MGI:107729]
chr11	58201277	58201379	103	14	0.773043	0.428749	0.344294	75.0297	CG	ENSMUSG00000069874.7	intron	Irgm2	immunity-related GTPase family M member 2 [Source:MGI Symbol;Acc:MGI:1926262]
chr11	58203905	58204113	209	69	0.0106648	0.124545	-0.11388	-419.945	CHH	ENSMUSG00000069874.7	intron	Irgm2	immunity-related GTPase family M member 2 [Source:MGI Symbol;Acc:MGI:1926262]
chr11	58203905	58204113	209	69	0.0106648	0.124545	-0.11388	-419.945	CHH	ENSMUSG00000078853.8	intron	Igtp	interferon gamma induced GTPase [Source:MGI Symbol;Acc:MGI:107729]
chr11	58220604	58220823	220	88	0.0086247	0.10494	-0.0963149	-528.084	CHH	ENSMUSG00000069874.7	exon	Irgm2	immunity-related GTPase family M member 2 [Source:MGI Symbol;Acc:MGI:1926262]
chr11	58220604	58220823	220	88	0.0086247	0.10494	-0.0963149	-528.084	CHH	ENSMUSG00000069874.7	utr3	Irgm2	immunity-related GTPase family M member 2 [Source:MGI Symbol;Acc:MGI:1926262]
chr11	58983798	58984018	221	79	0.0100573	0.0807033	-0.070646	-381.98	CHH	ENSMUSG00000020455.16	intron	Trim11	tripartite motif-containing 11 [Source:MGI Symbol;Acc:MGI:2137355]
chr11	59036393	59036570	178	69	0.00354652	0.0519916	-0.0484451	-353.029	CHH	ENSMUSG00000061462.18	promoter	Obscn	obscurin, cytoskeletal calmodulin and titin-interacting RhoGEF [Source:MGI Symbol;Acc:MGI:2681862]
chr11	59036393	59036570	178	69	0.00354652	0.0519916	-0.0484451	-353.029	CHH	ENSMUSG00000061462.18	exon	Obscn	obscurin, cytoskeletal calmodulin and titin-interacting RhoGEF [Source:MGI Symbol;Acc:MGI:2681862]
chr11	59036393	59036570	178	69	0.00354652	0.0519916	-0.0484451	-353.029	CHH	ENSMUSG00000061462.18	intron	Obscn	obscurin, cytoskeletal calmodulin and titin-interacting RhoGEF [Source:MGI Symbol;Acc:MGI:2681862]
chr11	59213606	59213849	244	99	0.00878401	0.0730566	-0.0642726	-522.098	CHH	ENSMUSG00000048076.14	intron	Arf1	ADP-ribosylation factor 1 [Source:MGI Symbol;Acc:MGI:99431]
chr11	59312666	59312721	56	9	0.685416	0.347331	0.338085	41.5191	CG	ENSMUSG00000000126.11	intron	Wnt9a	wingless-type MMTV integration site family, member 9A [Source:MGI Symbol;Acc:MGI:2446084]
chr11	59509192	59509452	261	87	0.0105847	0.0832379	-0.0726531	-444.402	CHH	ENSMUSG00000020472.14	intron	Zkscan17	zinc finger with KRAB and SCAN domains 17 [Source:MGI Symbol;Acc:MGI:2679270]
chr11	59509192	59509452	261	87	0.0105847	0.0832379	-0.0726531	-444.402	CHH	ENSMUSG00000072893.12	exon	4933439C10Rik	RIKEN cDNA 4933439C10 gene [Source:MGI Symbol;Acc:MGI:1921726]
chr11	59509192	59509452	261	87	0.0105847	0.0832379	-0.0726531	-444.402	CHH	ENSMUSG00000072893.12	intron	4933439C10Rik	RIKEN cDNA 4933439C10 gene [Source:MGI Symbol;Acc:MGI:1921726]
chr11	59550768	59551029	262	76	0.00677991	0.094772	-0.0879921	-417.403	CHH	ENSMUSG00000032691.14	intron	Nlrp3	NLR family, pyrin domain containing 3 [Source:MGI Symbol;Acc:MGI:2653833]
chr11	59843515	59843730	216	82	0.00840134	0.0689492	-0.0605479	-413.808	CHH	ENSMUSG00000032615.14	intron	Nt5m	5',3'-nucleotidase, mitochondrial [Source:MGI Symbol;Acc:MGI:1917127]
chr11	59963868	59964043	176	31	0.39512	0.19544	0.19968	144.235	CG	ENSMUSG00000049892.7	exon	Rasd1	RAS, dexamethasone-induced 1 [Source:MGI Symbol;Acc:MGI:1270848]
chr11	59984401	59984452	52	6	0.923739	0.576843	0.346896	29.4434	CG	ENSMUSG00000000301.16	intron	Pemt	phosphatidylethanolamine N-methyltransferase [Source:MGI Symbol;Acc:MGI:104535]
chr11	59984401	59984452	52	6	0.923739	0.576843	0.346896	29.4434	CG	ENSMUSG00000000301.16	promoter	Pemt	phosphatidylethanolamine N-methyltransferase [Source:MGI Symbol;Acc:MGI:104535]
chr2	24679119	24679629	511	81	0.507169	0.233805	0.273364	443.22	CG	ENSMUSG00000004113.18	exon	Cacna1b	calcium channel, voltage-dependent, N type, alpha 1B subunit [Source:MGI Symbol;Acc:MGI:88296]
chr12	108311799	108312305	507	53	0.863722	0.557937	0.305784	306.421	CG	ENSMUSG00000021260.8	exon	Hhipl1	hedgehog interacting protein-like 1 [Source:MGI Symbol;Acc:MGI:1919265]
chr5	143253848	143254354	507	143	0.419244	0.209029	0.210215	771.566	CG	ENSMUSG00000046658.16	exon	Zfp316	zinc finger protein 316 [Source:MGI Symbol;Acc:MGI:1860402]
chr15	76457310	76457815	506	106	0.518519	0.249944	0.268574	674.127	CG	ENSMUSG00000034161.8	promoter	Scx	scleraxis [Source:MGI Symbol;Acc:MGI:102934]
chr15	76457310	76457815	506	106	0.518519	0.249944	0.268574	674.127	CG	ENSMUSG00000022557.11	intron	Bop1	block of proliferation 1 [Source:MGI Symbol;Acc:MGI:1334460]
chr15	76457310	76457815	506	106	0.518519	0.249944	0.268574	674.127	CG	ENSMUSG00000022557.11	promoter	Bop1	block of proliferation 1 [Source:MGI Symbol;Acc:MGI:1334460]
chr11	60177194	60177259	66	7	0.512222	0.30773	0.204492	30.9878	CG	ENSMUSG00000062115.15	intron	Rai1	retinoic acid induced 1 [Source:MGI Symbol;Acc:MGI:103291]
chr11	60197994	60198159	166	23	0.503077	0.238044	0.265033	119.118	CG	ENSMUSG00000062115.15	intron	Rai1	retinoic acid induced 1 [Source:MGI Symbol;Acc:MGI:103291]
chr11	60197994	60198159	166	23	0.503077	0.238044	0.265033	119.118	CG	ENSMUSG00000062115.15	exon	Rai1	retinoic acid induced 1 [Source:MGI Symbol;Acc:MGI:103291]
chr11	60197994	60198159	166	23	0.503077	0.238044	0.265033	119.118	CG	ENSMUSG00000062115.15	utr3	Rai1	retinoic acid induced 1 [Source:MGI Symbol;Acc:MGI:103291]
chr11	60199936	60200116	181	28	0.398298	0.133026	0.265271	155.781	CG	ENSMUSG00000020538.15	exon	Srebf1	sterol regulatory element binding transcription factor 1 [Source:MGI Symbol;Acc:MGI:107606]
chr11	60203611	60203948	338	130	0.00848981	0.074003	-0.0655132	-652.894	CHH	ENSMUSG00000020538.15	promoter	Srebf1	sterol regulatory element binding transcription factor 1 [Source:MGI Symbol;Acc:MGI:107606]
chr11	60203611	60203948	338	130	0.00848981	0.074003	-0.0655132	-652.894	CHH	ENSMUSG00000099259.1	promoter	Mir6922	microRNA 6922 [Source:MGI Symbol;Acc:MGI:5530651]
chr11	60203611	60203948	338	130	0.00848981	0.074003	-0.0655132	-652.894	CHH	ENSMUSG00000020538.15	intron	Srebf1	sterol regulatory element binding transcription factor 1 [Source:MGI Symbol;Acc:MGI:107606]
chr11	60203611	60203948	338	130	0.00848981	0.074003	-0.0655132	-652.894	CHH	ENSMUSG00000020538.15	exon	Srebf1	sterol regulatory element binding transcription factor 1 [Source:MGI Symbol;Acc:MGI:107606]
chr11	60211789	60211910	122	12	0.737027	0.381722	0.355305	58.1722	CG	ENSMUSG00000020538.15	intron	Srebf1	sterol regulatory element binding transcription factor 1 [Source:MGI Symbol;Acc:MGI:107606]
chr11	60211789	60211910	122	12	0.737027	0.381722	0.355305	58.1722	CG	ENSMUSG00000020538.15	promoter	Srebf1	sterol regulatory element binding transcription factor 1 [Source:MGI Symbol;Acc:MGI:107606]
chr11	60464968	60465135	168	69	0.0515621	0.00433274	0.0472294	360.911	CHH	ENSMUSG00000020537.9	intron	Drg2	developmentally regulated GTP binding protein 2 [Source:MGI Symbol;Acc:MGI:1342307]
chr11	60466105	60466278	174	74	0.0104655	0.0718895	-0.061424	-383.033	CHH	ENSMUSG00000020537.9	intron	Drg2	developmentally regulated GTP binding protein 2 [Source:MGI Symbol;Acc:MGI:1342307]
chr11	60764086	60764333	248	76	0.00617242	0.0747997	-0.0686273	-387.659	CHH	ENSMUSG00000002814.15	intron	Top3a	topoisomerase (DNA) III alpha [Source:MGI Symbol;Acc:MGI:1197527]
chr11	60802633	60802884	252	84	0.00800842	0.0902335	-0.082225	-460.975	CHH	ENSMUSG00000020534.14	intron	Shmt1	serine hydroxymethyltransferase 1 (soluble) [Source:MGI Symbol;Acc:MGI:98299]
chr11	60802633	60802884	252	84	0.00800842	0.0902335	-0.082225	-460.975	CHH	ENSMUSG00000020534.14	exon	Shmt1	serine hydroxymethyltransferase 1 (soluble) [Source:MGI Symbol;Acc:MGI:98299]
chr11	60802633	60802884	252	84	0.00800842	0.0902335	-0.082225	-460.975	CHH	ENSMUSG00000088956.1	promoter	Gm24945	predicted gene, 24945 [Source:MGI Symbol;Acc:MGI:5454722]
chr11	60802633	60802884	252	84	0.00800842	0.0902335	-0.082225	-460.975	CHH	ENSMUSG00000020534.14	promoter	Shmt1	serine hydroxymethyltransferase 1 (soluble) [Source:MGI Symbol;Acc:MGI:98299]
chr11	60806116	60806169	54	6	0.656713	0.263569	0.393143	28.805	CG	ENSMUSG00000020534.14	intron	Shmt1	serine hydroxymethyltransferase 1 (soluble) [Source:MGI Symbol;Acc:MGI:98299]
chr11	61262183	61262274	92	7	0.717519	0.36617	0.351349	32.4203	CG	ENSMUSG00000010025.19	intron	Aldh3a2	aldehyde dehydrogenase family 3, subfamily A2 [Source:MGI Symbol;Acc:MGI:1353452]
chr11	61262183	61262274	92	7	0.717519	0.36617	0.351349	32.4203	CG	ENSMUSG00000010025.19	exon	Aldh3a2	aldehyde dehydrogenase family 3, subfamily A2 [Source:MGI Symbol;Acc:MGI:1353452]
chr11	61265771	61265855	85	9	0.702411	0.391317	0.311094	42.5486	CG	ENSMUSG00000010025.19	intron	Aldh3a2	aldehyde dehydrogenase family 3, subfamily A2 [Source:MGI Symbol;Acc:MGI:1353452]
chr11	61976742	61977092	351	121	0.00556016	0.0824789	-0.0769188	-636.642	CHH	ENSMUSG00000042331.13	intron	Specc1	sperm antigen with calponin homology and coiled-coil domains 1 [Source:MGI Symbol;Acc:MGI:2442356]
chr11	61978434	61978655	222	91	0.0844417	0.00333898	0.0811027	566.879	CHH	ENSMUSG00000042331.13	intron	Specc1	sperm antigen with calponin homology and coiled-coil domains 1 [Source:MGI Symbol;Acc:MGI:2442356]
chr11	62219558	62219901	344	142	0.0126986	0.0982851	-0.0855865	-817.592	CHH	ENSMUSG00000042331.13	exon	Specc1	sperm antigen with calponin homology and coiled-coil domains 1 [Source:MGI Symbol;Acc:MGI:2442356]
chr11	62219558	62219901	344	142	0.0126986	0.0982851	-0.0855865	-817.592	CHH	ENSMUSG00000042331.13	utr3	Specc1	sperm antigen with calponin homology and coiled-coil domains 1 [Source:MGI Symbol;Acc:MGI:2442356]
chr11	62473669	62473750	82	7	0.682711	0.30482	0.377891	32.8763	CG	ENSMUSG00000014245.8	intron	Pigl	phosphatidylinositol glycan anchor biosynthesis, class L [Source:MGI Symbol;Acc:MGI:2681271]
chr11	62584540	62584859	320	122	0.00977612	0.0748984	-0.0651223	-611.396	CHH	ENSMUSG00000018507.16	exon	Trpv2	transient receptor potential cation channel, subfamily V, member 2 [Source:MGI Symbol;Acc:MGI:1341836]
chr11	62584540	62584859	320	122	0.00977612	0.0748984	-0.0651223	-611.396	CHH	ENSMUSG00000018507.16	intron	Trpv2	transient receptor potential cation channel, subfamily V, member 2 [Source:MGI Symbol;Acc:MGI:1341836]
chr11	62885749	62885878	130	13	0.864112	0.60954	0.254572	56.3115	CG	ENSMUSG00000014177.10	intron	Tvp23b	trans-golgi network vesicle protein 23B [Source:MGI Symbol;Acc:MGI:1914760]
chr11	62957545	62957752	208	65	0.00392645	0.105529	-0.101603	-356.071	CHH	ENSMUSG00000042200.3	intron	Cdrt4	CMT1A duplicated region transcript 4 [Source:MGI Symbol;Acc:MGI:1913588]
chr11	63923345	63923529	185	25	0.346505	0.12135	0.225155	136.442	CG	ENSMUSG00000070407.5	promoter	Hs3st3b1	heparan sulfate (glucosamine) 3-O-sulfotransferase 3B1 [Source:MGI Symbol;Acc:MGI:1333853]
chr11	63969685	63969775	91	6	0.73632	0.301015	0.435305	28.5867	CG	ENSMUSG00000042148.8	intron	Cox10	heme A:farnesyltransferase cytochrome c oxidase assembly factor 10 [Source:MGI Symbol;Acc:MGI:1917633]
chr11	64051566	64051633	68	6	0.719085	0.272324	0.446761	33.4086	CG	ENSMUSG00000042148.8	intron	Cox10	heme A:farnesyltransferase cytochrome c oxidase assembly factor 10 [Source:MGI Symbol;Acc:MGI:1917633]
chr11	65025299	65025516	218	79	0.00707749	0.0701502	-0.0630727	-390.255	CHH	ENSMUSG00000033389.16	intron	Arhgap44	Rho GTPase activating protein 44 [Source:MGI Symbol;Acc:MGI:2144423]
chr11	65186185	65186351	167	65	0.00733845	0.0737916	-0.0664532	-359.27	CHH	ENSMUSG00000020542.18	intron	Myocd	myocardin [Source:MGI Symbol;Acc:MGI:2137495]
chr11	65186989	65187256	268	87	0.0134895	0.09665	-0.0831604	-458.685	CHH	ENSMUSG00000020542.18	exon	Myocd	myocardin [Source:MGI Symbol;Acc:MGI:2137495]
chr11	65360214	65360545	332	121	0.0116856	0.076151	-0.0644654	-578.062	CHH	ENSMUSG00000085162.7	intron	Gm12295	predicted gene 12295 [Source:MGI Symbol;Acc:MGI:3650535]
chr11	65952499	65952735	237	81	0.00715524	0.076279	-0.0691237	-421.809	CHH	ENSMUSG00000056752.16	intron	Dnah9	dynein, axonemal, heavy chain 9 [Source:MGI Symbol;Acc:MGI:1289279]
chr11	66105274	66105602	329	120	0.00441892	0.0749374	-0.0705185	-681.898	CHH	ENSMUSG00000056752.16	intron	Dnah9	dynein, axonemal, heavy chain 9 [Source:MGI Symbol;Acc:MGI:1289279]
chr11	66118406	66118666	261	88	0.00868882	0.0768325	-0.0681437	-438.13	CHH	ENSMUSG00000056752.16	intron	Dnah9	dynein, axonemal, heavy chain 9 [Source:MGI Symbol;Acc:MGI:1289279]
chr11	66169898	66170190	293	104	0.00365399	0.0663545	-0.0627005	-515.018	CHH	ENSMUSG00000056752.16	promoter	Dnah9	dynein, axonemal, heavy chain 9 [Source:MGI Symbol;Acc:MGI:1289279]
chr11	66169898	66170190	293	104	0.00365399	0.0663545	-0.0627005	-515.018	CHH	ENSMUSG00000084967.1	intron	Gm12296	predicted gene 12296 [Source:MGI Symbol;Acc:MGI:3711946]
chr11	66339052	66339245	194	72	0.00627529	0.0699585	-0.0636832	-371.474	CHH	ENSMUSG00000053930.13	intron	Shisa6	shisa family member 6 [Source:MGI Symbol;Acc:MGI:2685725]
chr11	66499029	66499089	61	7	0.885043	0.598094	0.286949	32.3779	CG	ENSMUSG00000053930.13	intron	Shisa6	shisa family member 6 [Source:MGI Symbol;Acc:MGI:2685725]
chr11	66912777	66913027	251	94	0.00280511	0.0526088	-0.0498037	-454.108	CHH	ENSMUSG00000072834.4	intron	Gm12298	predicted gene 12298 [Source:MGI Symbol;Acc:MGI:3649680]
chr11	66912777	66913027	251	94	0.00280511	0.0526088	-0.0498037	-454.108	CHH	ENSMUSG00000048070.4	intron	Pirt	phosphoinositide-interacting regulator of transient receptor potential channels [Source:MGI Symbol;Acc:MGI:2443635]
chr11	67689676	67689952	277	90	0.00765419	0.0731254	-0.0654712	-420.154	CHH	ENSMUSG00000049928.15	intron	Glp2r	glucagon-like peptide 2 receptor [Source:MGI Symbol;Acc:MGI:2136733]
chr11	67778072	67778265	194	74	0.0095974	0.0707603	-0.0611629	-373.445	CHH	ENSMUSG00000097886.2	intron	Gsg1l2	GSG1-like 2 [Source:MGI Symbol;Acc:MGI:3650209]
chr11	67804629	67804930	302	109	0.0139075	0.103584	-0.0896765	-602.932	CHH	ENSMUSG00000033044.12	intron	Dhrs7c	dehydrogenase/reductase (SDR family) member 7C [Source:MGI Symbol;Acc:MGI:1915710]
chr11	67891502	67891765	264	90	0.00419228	0.0599729	-0.0557806	-421.787	CHH	ENSMUSG00000020905.11	intron	Usp43	ubiquitin specific peptidase 43 [Source:MGI Symbol;Acc:MGI:2444541]
chr11	68183679	68183970	292	108	0.00830555	0.0667911	-0.0584856	-553.444	CHH	ENSMUSG00000020903.13	intron	Stx8	syntaxin 8 [Source:MGI Symbol;Acc:MGI:1890156]
chr11	68268431	68268678	248	87	0.00585926	0.0605912	-0.0547319	-415.898	CHH	ENSMUSG00000020902.12	intron	Ntn1	netrin 1 [Source:MGI Symbol;Acc:MGI:105088]
chr11	68276233	68276380	148	13	0.762789	0.414785	0.348004	71.1225	CG	ENSMUSG00000020902.12	intron	Ntn1	netrin 1 [Source:MGI Symbol;Acc:MGI:105088]
chr11	68595074	68595430	357	116	0.00573651	0.0938358	-0.0880993	-646.876	CHH	ENSMUSG00000045915.15	intron	Ccdc42	coiled-coil domain containing 42 [Source:MGI Symbol;Acc:MGI:3045254]
chr11	68973081	68973185	105	23	0.000279089	0.0822738	-0.0819947	-102.648	CHG	ENSMUSG00000018740.14	exon	Slc25a35	solute carrier family 25, member 35 [Source:MGI Symbol;Acc:MGI:1919248]
chr11	68973081	68973185	105	23	0.000279089	0.0822738	-0.0819947	-102.648	CHG	ENSMUSG00000018740.14	utr3	Slc25a35	solute carrier family 25, member 35 [Source:MGI Symbol;Acc:MGI:1919248]
chr11	68973081	68973185	105	23	0.000279089	0.0822738	-0.0819947	-102.648	CHG	ENSMUSG00000032892.14	promoter	Rangrf	RAN guanine nucleotide release factor [Source:MGI Symbol;Acc:MGI:1889073]
chr11	68973081	68973185	105	23	0.000279089	0.0822738	-0.0819947	-102.648	CHG	ENSMUSG00000032892.14	intron	Rangrf	RAN guanine nucleotide release factor [Source:MGI Symbol;Acc:MGI:1889073]
chr11	68973081	68973185	105	23	0.000279089	0.0822738	-0.0819947	-102.648	CHG	ENSMUSG00000032892.14	exon	Rangrf	RAN guanine nucleotide release factor [Source:MGI Symbol;Acc:MGI:1889073]
chr11	69000264	69000576	313	112	0.0109601	0.0800218	-0.0690617	-528.108	CHH	ENSMUSG00000020899.16	exon	Pfas	phosphoribosylformylglycinamidine synthase (FGAR amidotransferase) [Source:MGI Symbol;Acc:MGI:2684864]
chr11	69000264	69000576	313	112	0.0109601	0.0800218	-0.0690617	-528.108	CHH	ENSMUSG00000020899.16	intron	Pfas	phosphoribosylformylglycinamidine synthase (FGAR amidotransferase) [Source:MGI Symbol;Acc:MGI:2684864]
chr11	69130209	69130570	362	119	0.00509537	0.0714596	-0.0663643	-577.25	CHH	ENSMUSG00000020892.10	exon	Aloxe3	arachidonate lipoxygenase 3 [Source:MGI Symbol;Acc:MGI:1345140]
chr11	69130209	69130570	362	119	0.00509537	0.0714596	-0.0663643	-577.25	CHH	ENSMUSG00000020892.10	intron	Aloxe3	arachidonate lipoxygenase 3 [Source:MGI Symbol;Acc:MGI:1345140]
chr11	69166198	69166278	81	7	0.640471	0.281151	0.35932	30.1655	CG	ENSMUSG00000032807.5	intron	Alox12b	arachidonate 12-lipoxygenase, 12R type [Source:MGI Symbol;Acc:MGI:1274782]
chr11	69166198	69166278	81	7	0.640471	0.281151	0.35932	30.1655	CG	ENSMUSG00000032807.5	exon	Alox12b	arachidonate 12-lipoxygenase, 12R type [Source:MGI Symbol;Acc:MGI:1274782]
chr11	69231986	69232224	239	98	0.0105707	0.0653463	-0.0547756	-447.312	CHH	ENSMUSG00000020890.11	exon	Gucy2e	guanylate cyclase 2e [Source:MGI Symbol;Acc:MGI:105123]
chr11	69231986	69232224	239	98	0.0105707	0.0653463	-0.0547756	-447.312	CHH	ENSMUSG00000020890.11	intron	Gucy2e	guanylate cyclase 2e [Source:MGI Symbol;Acc:MGI:105123]
chr11	69305614	69305863	250	93	0.014105	0.109459	-0.0953539	-532.978	CHH	ENSMUSG00000032782.19	intron	Cntrob	centrobin, centrosomal BRCA2 interacting protein [Source:MGI Symbol;Acc:MGI:2443290]
chr11	69305614	69305863	250	93	0.014105	0.109459	-0.0953539	-532.978	CHH	ENSMUSG00000032782.19	promoter	Cntrob	centrobin, centrosomal BRCA2 interacting protein [Source:MGI Symbol;Acc:MGI:2443290]
chr11	69305614	69305863	250	93	0.014105	0.109459	-0.0953539	-532.978	CHH	ENSMUSG00000032782.19	exon	Cntrob	centrobin, centrosomal BRCA2 interacting protein [Source:MGI Symbol;Acc:MGI:2443290]
chr11	69305614	69305863	250	93	0.014105	0.109459	-0.0953539	-532.978	CHH	ENSMUSG00000032782.19	utr3	Cntrob	centrobin, centrosomal BRCA2 interacting protein [Source:MGI Symbol;Acc:MGI:2443290]
chr11	69344973	69345247	275	93	0.00396164	0.0912175	-0.0872559	-528.337	CHH	ENSMUSG00000018474.18	intron	Chd3	chromodomain helicase DNA binding protein 3 [Source:MGI Symbol;Acc:MGI:1344395]
chr11	69344973	69345247	275	93	0.00396164	0.0912175	-0.0872559	-528.337	CHH	ENSMUSG00000018474.18	exon	Chd3	chromodomain helicase DNA binding protein 3 [Source:MGI Symbol;Acc:MGI:1344395]
chr15	76457310	76457815	506	106	0.518519	0.249944	0.268574	674.127	CG	ENSMUSG00000034161.8	TSS	Scx	scleraxis [Source:MGI Symbol;Acc:MGI:102934]
chr15	76457310	76457815	506	106	0.518519	0.249944	0.268574	674.127	CG	ENSMUSG00000034161.8	exon	Scx	scleraxis [Source:MGI Symbol;Acc:MGI:102934]
chr15	76457310	76457815	506	106	0.518519	0.249944	0.268574	674.127	CG	ENSMUSG00000034161.8	utr5	Scx	scleraxis [Source:MGI Symbol;Acc:MGI:102934]
chr1	171360145	171360641	497	67	0.681924	0.411558	0.270365	338.12	CG	ENSMUSG00000045259.4	exon	Klhdc9	kelch domain containing 9 [Source:MGI Symbol;Acc:MGI:1916124]
chr5	143253305	143253796	492	130	0.32685	0.168727	0.158123	602.368	CG	ENSMUSG00000046658.16	exon	Zfp316	zinc finger protein 316 [Source:MGI Symbol;Acc:MGI:1860402]
chr11	69525977	69526213	237	63	0.0904792	0.0022822	0.088197	376.217	CHH	ENSMUSG00000005237.14	intron	Dnah2	dynein, axonemal, heavy chain 2 [Source:MGI Symbol;Acc:MGI:107731]
chr11	69527347	69527685	339	109	0.00788059	0.0905938	-0.0827132	-591.031	CHH	ENSMUSG00000005237.14	intron	Dnah2	dynein, axonemal, heavy chain 2 [Source:MGI Symbol;Acc:MGI:107731]
chr11	69583027	69583085	59	10	0.631419	0.246124	0.385294	49.2743	CG	ENSMUSG00000059552.13	utr5	Trp53	transformation related protein 53 [Source:MGI Symbol;Acc:MGI:98834]
chr11	69583027	69583085	59	10	0.631419	0.246124	0.385294	49.2743	CG	ENSMUSG00000059552.13	intron	Trp53	transformation related protein 53 [Source:MGI Symbol;Acc:MGI:98834]
chr8	4249281	4249772	492	80	0.781449	0.516864	0.264585	442.047	CG	ENSMUSG00000089736.2	promoter	Tgfbr3l	transforming growth factor, beta receptor III-like [Source:MGI Symbol;Acc:MGI:3833469]
chr11	69834145	69834294	150	42	0.576942	0.316035	0.260907	225.27	CG	ENSMUSG00000051790.15	exon	Nlgn2	neuroligin 2 [Source:MGI Symbol;Acc:MGI:2681835]
chr11	69834145	69834294	150	42	0.576942	0.316035	0.260907	225.27	CG	ENSMUSG00000051790.15	promoter	Nlgn2	neuroligin 2 [Source:MGI Symbol;Acc:MGI:2681835]
chr11	69849482	69849537	56	8	0.897801	0.571517	0.326284	42.1563	CG	ENSMUSG00000019461.12	intron	Plscr3	phospholipid scramblase 3 [Source:MGI Symbol;Acc:MGI:1917560]
[truncated: 12,249 more rows]

## Sheet: Supp Table S2
424 genes bearing CG-context DMRs >200bps with lower methylation level in Dnmt3b KO
Bdh1	Sall1	Gm22284	Gm16120	B230206L02Rik	Dopey2	Stat3
Gm15743	Gm29141	Prdm16	Tdrp	C77080	Mir219b	Ptk7
Capn11	Gm20388	Gm21647	Dok3	Clstn3	Mir219a-2	Plekhh3
Snd1	Gse1	Nrros	Mgll	Dhx32	Nod1	Nsd3
Lrrc4	Gm16754	Gm9794	Gm43937	Gm25456	Kin
6230400D17Rik	Keap1	Snx20	Htatip2	Gm5294	Hal
Fut11	L3mbtl1	Cyp4f17	Gpr182	Fam171a2	Habp4
C2cd4b	Foxp1	Mb21d2	Abhd2	Gm48727	Alg14
M5C1000I18Rik	Phb	Dna2	Gm39041	Adgrl2	Adh5
Fkrp	Mn1	4930556M19Rik	Rcor1	Tmem200b	Enpp1
Sh3bp2	Hnf1aos1	Tbx3	Mfsd12	Gm12992	Hr
Prob1	Actn1	Gm13849	A930017M01Rik	Cux2	Tsc22d1
Zmiz1	Jade2	Hyal2	Abcb11	Tbc1d1	Pex14
Esr1	Pla1a	Rcc2	Gm13613	Myh14	Gm10283
Cep85	Sh2b2	Tshz2	Ptgdr2	Ddah1	Gm47823
Ppp2r2b	Gys2	Myo10	Sox15	AC154721.1	Oxt
Tnfaip2	Ifngr2	Pdk1	Shroom3	Tlnrd1	Lrba
Nfix	Cbx8	Zmynd8	Rai1	Mesd	Mab21l2
Pcx	Meis2	BC046401	Mepce	Gm9917	Phldb3
Lrfn4	BC050972	Rab31	Idua	Gas2l1	Bloc1s5
B4galnt1	Ppp1r2-ps4	Tex45	Akap5	Pdzd2	Hdc
B3galt4	Lrpprc	Fam43a	Irf2bpl	Ric1	Agrp
Scap	Bloc1s3	Vti1a	Gm44341	Tas1r3	Ripor1
1700030N03Rik	Trappc6a	Pcdhga9	Hist1h2al	Tmprss9	Gm16537
Rnf39	Tbc1d32	Pcdhgb1	Rps8	Gm15932	Gpd1
Ccdc7b	Msl3l2	Pcdhga2	Gm22980	Fitm1	Pglyrp2
Glra1	Rnf123	Pcdhgb4	Tmem250-ps	Stat6	Plxnd1
Tmem88	Sirt4	Pcdhgb8	1810012K08Rik	Cryab	Tsku
Fzd5	Mtss1	Pcdhgb6	Myc	Hspb2	Zcchc14
Gm38058	Wnt5b	Pcdhga12	Map3k11	Nkx2-2	Pltp
Usp49	Fbxl14	Pcdhgc5	Nlrp6	Slc38a10	Mllt3
Gm20517	Mmp23	Pcdhga11	G3bp1	B4galt5	C4b
Sox9	Mib2	Pcdhgc4	Gm22884	Zbtb5	Tro
Gm20528	Tns3	Pcdhga8	Gm12238	Sipa1l2	Vps25
Ugt1a10	Fbrsl1	Pcdhga3	H2-Q4	Fars2	Ramp2
Ugt1a9	Sec24c	Pcdhgc3	Gm11131	Dhx57	Fgr
Ugt1a8	Dusp8	Pcdhga7	Wwc1	Tspan4	Vps8
Ugt1a7c	Zbtb7b	Pcdhgb5	Gm49342	F12	Peak1
Ugt1a6b	Sh2b3	Pcdhga10	Pnp	Parp3	Slc25a44
Ugt1a6a	Mup7	Pcdhga5	Pnp2	2700033N17Rik	Tex2
Ugt1a5	Rusc2	Pcdhga1	Mapk13	G630016G05Rik	Nisch
Ugt1a2	Nfatc4	Pcdhga4	Nrn1	Ccdc85c	Tnnc1
Dnajb3	Dnajc3	Pcdhgb7	Gm30177	Sipa1l1	Arid1b
Slc13a3	Ocel1	Pcdhgb2	F2r	Mir8099-1	Blcap
Mapk15	Nr2f6	Pcdhga6	Grin2a	Tnfaip8l2	Nnat
Gm15343	Hcn2	Jak3	Crybg3	Ero1l	Cdh15
Spatc1l	Bahcc1	Wwp2	Znhit6	Sorcs3	Mycn
Mbnl2	Lmnb1	Gm47626	BC004004	Cat	Apbb2
Gm26679	Kcnh6	Bri3	Ash1l	Kcp	Alas1
Pvt1	Klhl3	Gm15708	Ube3b	Abl2	Slc45a3
Gm27913	Hsf4	Baiap2l1	Fam222a	C1qtnf6	Gm29103
Anks1	Fbxl8	Gm37097	Upf1	Gm49490	Cradd
Cyp26c1	Sema4a	Col4a1	Apoa5	Gm16066	Maff
Cacna1b	Kdm4a	Nodal	Gm47544	Kmt5b	Pth1r
Hhipl1	Tmie	Arid5b	Tbcel	Gnao1	Caml
Zfp316	4930404N11Rik	Antxr2	Ildr2	S1pr5	Fetub
Scx	Fzr1	Mon1a	5330438I03Rik	Ctf1	Gm26739
Bop1	Tead3	Pitpnc1	Dym	Eif4g3	Gm45834
Klhdc9	4933428G20Rik	Gm11713	Fgfr2	Ndufs7	Dusp9
Tgfbr3l	Arhgap23	Tsfm	Lhpp	Tcf7	Wdr18
Gm49320	Trio	Avil	Kank1	A630014C17Rik	Cd2ap
Agap3	Rps6ka4	Tmem189	Crip1	Caskin2	Sec11c
Tmcc1	Mir5046	Gm20431	Itpr1	Gm4756	Miga2
Gm20404	Farsb	Igdcc4	Gm44040	H13	Abtb2
Fignl2	Snorc	Rcor3	Tmem243	Tmc6	Eml1
1700123O12Rik	Mdk	Gfm1	Abi3	Scp2	Adra1a
Eva1a	Abcg8	Lxn	Zfp652	Aldh4a1	Mical3
Atg16l1	Abcg5	Ido2	Phospho1	Gm21969	Apol7d
Ptprf	Nav2	Smoc1	Kidins220	Mir7020	Ap2a2
Ece1	Erbb4	Mad1l1	Txnl1	Slc25a19	Usp15

## Sheet: Supp Table S3
Annotation Cluster 1	Enrichment Score: 13.711741187225684
Category	Term	Count	%	PValue	Genes	List Total	Pop Hits	Pop Total	Fold Enrichment	Bonferroni	Benjamini	FDR
INTERPRO	IPR013164:Cadherin, N-terminal	22	5.68475	1.28848e-21	PCDHGA12, PCDHGA10, PCDHGA11, PCDHGA9, PCDHGA8, PCDHGB7, PCDHGA7, PCDHGC5, PCDHGB6, PCDHGA6, PCDHGC4, PCDHGA5, PCDHGC3, PCDHGB8, PCDHGA4, PCDHGB2, PCDHGA3, PCDHGA2, PCDHGB5, PCDHGA1, PCDHGB4, PCDHGB1	330	69	20594	19.8976	9.57343e-19	9.57343e-19	1.95862e-18
INTERPRO	IPR002126:Cadherin	24	6.20155	3.60381e-18	PCDHGA12, PCDHGA10, PCDHGA11, CLSTN3, PCDHGA9, PCDHGA8, PCDHGB7, PCDHGA7, PCDHGC5, PCDHGB6, PCDHGA6, PCDHGC4, PCDHGA5, PCDHGC3, PCDHGB8, PCDHGA4, PCDHGB2, PCDHGA3, PCDHGA2, PCDHGB5, PCDHGB4, PCDHGA1, PCDHGB1, CDH15	330	125	20594	11.982	2.67763e-15	1.33882e-15	5.47813e-15
INTERPRO	IPR015919:Cadherin-like	24	6.20155	5.22375e-18	PCDHGA12, PCDHGA10, PCDHGA11, CLSTN3, PCDHGA9, PCDHGA8, PCDHGB7, PCDHGA7, PCDHGC5, PCDHGB6, PCDHGA6, PCDHGC4, PCDHGA5, PCDHGC3, PCDHGB8, PCDHGA4, PCDHGB2, PCDHGA3, PCDHGA2, PCDHGB5, PCDHGB4, PCDHGA1, PCDHGB1, CDH15	330	127	20594	11.7933	3.88125e-15	1.29375e-15	7.94059e-15
INTERPRO	IPR020894:Cadherin conserved site	23	5.94315	8.17637e-18	PCDHGA12, PCDHGA10, PCDHGA11, PCDHGA9, PCDHGA8, PCDHGB7, PCDHGA7, PCDHGC5, PCDHGB6, PCDHGA6, PCDHGC4, PCDHGA5, PCDHGC3, PCDHGB8, PCDHGA4, PCDHGB2, PCDHGA3, PCDHGA2, PCDHGB5, PCDHGA1, PCDHGB4, PCDHGB1, CDH15	330	115	20594	12.4812	6.07504e-15	1.51876e-15	1.24288e-14
SMART	SM00112:CA	24	6.20155	3.5129e-16	PCDHGA12, PCDHGA10, PCDHGA11, CLSTN3, PCDHGA9, PCDHGA8, PCDHGB7, PCDHGA7, PCDHGC5, PCDHGB6, PCDHGA6, PCDHGC4, PCDHGA5, PCDHGC3, PCDHGB8, PCDHGA4, PCDHGB2, PCDHGA3, PCDHGA2, PCDHGB5, PCDHGB4, PCDHGA1, PCDHGB1, CDH15	213	124	10425	9.47297	6.26166e-14	6.26166e-14	4.10783e-13
GOTERM_BP_DIRECT	GO:0007156~homophilic cell adhesion via plasma membrane adhesion molecules	25	6.45995	7.23948e-16	PCDHGA12, PCDHGA10, PCDHGA11, PTPRF, CLSTN3, PCDHGA9, PCDHGA8, PCDHGB7, PCDHGA7, PCDHGC5, PCDHGB6, PCDHGA6, PCDHGC4, PCDHGA5, PCDHGC3, PCDHGB8, PCDHGA4, PCDHGB2, PCDHGA3, PCDHGB5, PCDHGA2, PCDHGB4, PCDHGA1, PCDHGB1, CDH15	311	163	18082	8.9174	1.3709e-12	1.3709e-12	1.32117e-12
UP_KEYWORDS	Cell adhesion	27	6.97674	1.14144e-08	CLSTN3, PCDHGA9, PCDHGA8, PTK7, PCDHGC5, PCDHGA7, PCDHGC4, PCDHGA6, PCDHGA5, PCDHGC3, PCDHGA4, PCDHGA3, PCDHGA2, PCDHGA1, PCDHGB1, PCDHGA12, PCDHGA10, PCDHGA11, PTPRF, PCDHGB7, PCDHGB6, PCDHGB8, PCDHGB2, PCDHGB5, PCDHGB4, CDH15, ABL2	347	459	22680	3.84472	3.04763e-06	3.04763e-06	1.49817e-05
GOTERM_MF_DIRECT	GO:0005509~calcium ion binding	33	8.52713	4.42536e-07	ENPP1, TNNC1, CLSTN3, PCDHGA9, PCDHGA8, PCDHGA7, PCDHGC5, PCDHGA6, PCDHGC4, PCDHGA5, PCDHGC3, PCDHGA4, PCDHGA3, PCDHGA2, PCDHGA1, PCDHGB1, SMOC1, PCDHGA12, F12, PCDHGA10, PCDHGA11, PCDHGB7, ACTN1, PCDHGB6, PCDHGB8, PCDHGB2, PCDHGB5, ITPR1, PCDHGB4, CDH15, CAPN11, C2CD4B, CACNA1B	300	699	17446	2.74544	0.000223456	0.000223456	0.00063816
UP_KEYWORDS	Calcium	33	8.52713	1.54231e-06	ENPP1, CLSTN3, TNNC1, PCDHGA9, PCDHGA8, PCDHGA7, PCDHGC5, PCDHGA6, PCDHGC4, PCDHGA5, PCDHGC3, PCDHGA4, PCDHGA3, PCDHGA2, PCDHGA1, PCDHGB1, SMOC1, AVIL, PCDHGA12, PCDHGA10, PCDHGA11, GRIN2A, PCDHGB7, ACTN1, PCDHGB6, PCDHGB8, PCDHGB2, PCDHGB5, ITPR1, PCDHGB4, CDH15, CAPN11, CACNA1B	347	827	22680	2.60809	0.000411712	0.000137256	0.00202432
Annotation Cluster 2	Enrichment Score: 6.029686414646966
Category	Term	Count	%	PValue	Genes	List Total	Pop Hits	Pop Total	Fold Enrichment	Bonferroni	Benjamini	FDR
GOTERM_BP_DIRECT	GO:0052697~xenobiotic glucuronidation	8	2.06718	1.42283e-11	UGT1A10, UGT1A9, UGT1A8, UGT1A7C, UGT1A2, UGT1A6B, UGT1A6A, UGT1A5	311	9	18082	51.6813	2.50987e-08	1.25493e-08	2.41042e-08
UP_SEQ_FEATURE	chain:UDP-glucuronosyltransferase 1-9	8	2.06718	2.53042e-11	UGT1A10, UGT1A9, UGT1A8, UGT1A7C, UGT1A2, UGT1A6B, UGT1A6A, UGT1A5	284	10	18012	50.738	2.28497e-08	2.28497e-08	3.94598e-08
UP_SEQ_FEATURE	chain:UDP-glucuronosyltransferase 1-6	8	2.06718	2.53042e-11	UGT1A10, UGT1A9, UGT1A8, UGT1A7C, UGT1A2, UGT1A6B, UGT1A6A, UGT1A5	284	10	18012	50.738	2.28497e-08	2.28497e-08	3.94598e-08
UP_SEQ_FEATURE	chain:UDP-glucuronosyltransferase 1-7C	8	2.06718	2.53042e-11	UGT1A10, UGT1A9, UGT1A8, UGT1A7C, UGT1A2, UGT1A6B, UGT1A6A, UGT1A5	284	10	18012	50.738	2.28497e-08	2.28497e-08	3.94598e-08
UP_SEQ_FEATURE	chain:UDP-glucuronosyltransferase 1-1	8	2.06718	2.53042e-11	UGT1A10, UGT1A9, UGT1A8, UGT1A7C, UGT1A2, UGT1A6B, UGT1A6A, UGT1A5	284	10	18012	50.738	2.28497e-08	2.28497e-08	3.94598e-08
UP_SEQ_FEATURE	chain:UDP-glucuronosyltransferase 1-2	8	2.06718	2.53042e-11	UGT1A10, UGT1A9, UGT1A8, UGT1A7C, UGT1A2, UGT1A6B, UGT1A6A, UGT1A5	284	10	18012	50.738	2.28497e-08	2.28497e-08	3.94598e-08
INTERPRO	IPR002213:UDP-glucuronosyl/UDP-glucosyltransferase	8	2.06718	3.45862e-08	UGT1A10, UGT1A9, UGT1A8, UGT1A7C, UGT1A2, UGT1A6B, UGT1A6A, UGT1A5	330	22	20594	22.6931	2.56972e-05	5.1395e-06	5.25743e-05
GOTERM_BP_DIRECT	GO:0009813~flavonoid biosynthetic process	8	2.06718	3.84996e-08	UGT1A10, UGT1A9, UGT1A8, UGT1A7C, UGT1A2, UGT1A6B, UGT1A6A, UGT1A5	311	21	18082	22.1491	6.79109e-05	2.26375e-05	6.52224e-05
GOTERM_BP_DIRECT	GO:0052696~flavonoid glucuronidation	8	2.06718	3.84996e-08	UGT1A10, UGT1A9, UGT1A8, UGT1A7C, UGT1A2, UGT1A6B, UGT1A6A, UGT1A5	311	21	18082	22.1491	6.79109e-05	2.26375e-05	6.52224e-05
GOTERM_MF_DIRECT	GO:0015020~glucuronosyltransferase activity	8	2.06718	4.5733e-07	UGT1A10, UGT1A9, UGT1A8, UGT1A7C, UGT1A2, UGT1A6B, UGT1A6A, UGT1A5	300	29	17446	16.0423	0.000230925	0.000115469	0.000659494
UP_SEQ_FEATURE	compositionally biased region:Poly-Val	8	2.06718	1.50922e-06	UGT1A10, UGT1A9, UGT1A8, UGT1A7C, UGT1A2, UGT1A6B, UGT1A6A, UGT1A5	284	37	18012	13.713	0.00136189	0.000681179	0.00235347
UP_KEYWORDS	Glycosyltransferase	16	4.13437	2.10316e-06	PNP2, B3GALT4, FUT11, PNP, UGT1A10, UGT1A9, UGT1A8, UGT1A7C, UGT1A2, UGT1A6B, UGT1A6A, UGT1A5, GYS2, PARP3, B4GALNT1, B4GALT5	347	225	22680	4.64784	0.000561385	0.000140376	0.00276043
KEGG_PATHWAY	mmu00053:Ascorbate and aldarate metabolism	7	1.80879	5.24612e-06	UGT1A10, UGT1A9, UGT1A7C, UGT1A2, UGT1A6B, UGT1A6A, UGT1A5	134	27	7691	14.8803	0.00100151	0.00100151	0.00652567
KEGG_PATHWAY	mmu00860:Porphyrin and chlorophyll metabolism	8	2.06718	5.4378e-06	UGT1A10, ALAS1, UGT1A9, UGT1A7C, UGT1A2, UGT1A6B, UGT1A6A, UGT1A5	134	41	7691	11.1991	0.00103808	0.000519177	0.0067641
KEGG_PATHWAY	mmu00040:Pentose and glucuronate interconversions	7	1.80879	1.80261e-05	UGT1A10, UGT1A9, UGT1A7C, UGT1A2, UGT1A6B, UGT1A6A, UGT1A5	134	33	7691	12.1748	0.00343709	0.00114701	0.0224211
KEGG_PATHWAY	mmu00980:Metabolism of xenobiotics by cytochrome P450	8	2.06718	0.000107979	UGT1A10, UGT1A9, UGT1A7C, UGT1A2, UGT1A6B, UGT1A6A, UGT1A5, ADH5	134	64	7691	7.17444	0.0204139	0.005143	0.134237
KEGG_PATHWAY	mmu00982:Drug metabolism - cytochrome P450	8	2.06718	0.000131541	UGT1A10, UGT1A9, UGT1A7C, UGT1A2, UGT1A6B, UGT1A6A, UGT1A5, ADH5	134	66	7691	6.95703	0.024813	0.00501261	0.163507
KEGG_PATHWAY	mmu00830:Retinol metabolism	9	2.32558	0.000141095	UGT1A10, UGT1A9, CYP26C1, UGT1A7C, UGT1A2, UGT1A6B, UGT1A6A, UGT1A5, ADH5	134	89	7691	5.80404	0.0265911	0.00448177	0.175372
KEGG_PATHWAY	mmu00983:Drug metabolism - other enzymes	7	1.80879	0.000227153	UGT1A10, UGT1A9, UGT1A7C, UGT1A2, UGT1A6B, UGT1A6A, UGT1A5	134	51	7691	7.87782	0.0424632	0.00617956	0.282198
KEGG_PATHWAY	mmu05204:Chemical carcinogenesis	8	2.06718	0.00102014	UGT1A10, UGT1A9, UGT1A7C, UGT1A2, UGT1A6B, UGT1A6A, UGT1A5, ADH5	134	92	7691	4.99091	0.177121	0.0214278	1.26162
GOTERM_MF_DIRECT	GO:0016758~transferase activity, transferring hexosyl groups	5	1.29199	0.0018472	UGT1A9, UGT1A7C, UGT1A2, UGT1A6A, B4GALNT1	300	31	17446	9.37957	0.606903	0.144113	2.631
KEGG_PATHWAY	mmu00140:Steroid hormone biosynthesis	7	1.80879	0.00383801	UGT1A10, UGT1A9, UGT1A7C, UGT1A2, UGT1A6B, UGT1A6A, UGT1A5	134	87	7691	4.61803	0.52024	0.0708146	4.67084
GOTERM_MF_DIRECT	GO:0005504~fatty acid binding	3	0.775194	0.0726725	UGT1A10, UGT1A9, ADH5	300	26	17446	6.71	1	0.809211	66.3114
UP_KEYWORDS	Microsome	5	1.29199	0.143449	UGT1A9, SEC11C, UGT1A7C, UGT1A2, UGT1A6A	347	132	22680	2.47577	1	0.600972	86.8972
Annotation Cluster 3	Enrichment Score: 3.124534868029724
Category	Term	Count	%	PValue	Genes	List Total	Pop Hits	Pop Total	Fold Enrichment	Bonferroni	Benjamini	FDR
UP_KEYWORDS	SH2 domain	9	2.32558	0.000208822	STAT6, TNS3, FGR, SH2B3, SH2B2, JAK3, ABL2, STAT3, SH3BP2	347	105	22680	5.60231	0.0542352	0.00925051	0.27374
INTERPRO	IPR000980:SH2 domain	9	2.32558	0.000466092	STAT6, TNS3, FGR, SH2B3, SH2B2, JAK3, ABL2, STAT3, SH3BP2	330	113	20594	4.97039	0.292761	0.0560963	0.706163
UP_SEQ_FEATURE	domain:SH2	8	2.06718	0.00065722	STAT6, TNS3, FGR, SH2B3, SH2B2, ABL2, STAT3, SH3BP2	284	93	18012	5.4557	0.447701	0.137928	1.01998
SMART	SM00252:SH2	8	2.06718	0.00496479	STAT6, TNS3, FGR, SH2B3, SH2B2, JAK3, ABL2, SH3BP2	213	103	10425	3.80145	0.607691	0.373654	5.98831
Annotation Cluster 4	Enrichment Score: 1.8659411317289143
Category	Term	Count	%	PValue	Genes	List Total	Pop Hits	Pop Total	Fold Enrichment	Bonferroni	Benjamini	FDR
GOTERM_BP_DIRECT	GO:0000122~negative regulation of transcription from RNA polymerase II promoter	27	6.97674	0.000361793	FGFR2, WWC1, NFIX, SOX9, CBX8, PRDM16, STAT6, WWP2, NR2F6, SOX15, NFATC4, HSF4, MYC, MEPCE, TCF7, TBX3, RCOR3, ARID5B, NODAL, RCOR1, PHB, ESR1, FOXP1, IRF2BPL, SALL1, MAPK15, CUX2	311	729	18082	2.15339	0.47182	0.147498	0.611152
UP_KEYWORDS	Transcription regulation	46	11.8863	0.000721037	TSHZ2, ERBB4, WWC1, HR, KEAP1, NFIX, PRDM16, SOX9, CBX8, ZFP316, TSC22D1, STAT6, MEIS2, SND1, NR2F6, NFATC4, HSF4, MN1, SCX, MYC, NKX2-2, MLLT3, KMT5B, ZBTB7B, MAFF, TCF7, TBX3, RCOR3, RCOR1, ARID5B, L3MBTL1, ESR1, TEAD3, FOXP1, STAT3, ZFP652, MAPK13, SALL1, ZMIZ1, ASH1L, ZBTB5, HABP4, KDM4A, CUX2, LRPPRC, VPS25	347	1799	22680	1.67125	0.175177	0.0271373	0.94226
UP_KEYWORDS	Transcription	47	12.1447	0.000787181	TSHZ2, ERBB4, WWC1, HR, KEAP1, NFIX, PRDM16, SOX9, CBX8, ZFP316, GM5294, TSC22D1, STAT6, MEIS2, SND1, NR2F6, NFATC4, HSF4, MN1, SCX, MYC, NKX2-2, MLLT3, KMT5B, ZBTB7B, MAFF, TCF7, TBX3, RCOR3, RCOR1, ARID5B, L3MBTL1, ESR1, TEAD3, FOXP1, STAT3, ZFP652, MAPK13, SALL1, ZMIZ1, ASH1L, ZBTB5, HABP4, KDM4A, CUX2, LRPPRC, VPS25	347	1859	22680	1.65246	0.189627	0.0259401	1.02829
UP_KEYWORDS	Repressor	18	4.65116	0.00363789	ZBTB7B, MAFF, TSHZ2, RCOR3, TBX3, RCOR1, L3MBTL1, NFIX, CBX8, PRDM16, FOXP1, ZFP652, TSC22D1, SALL1, NR2F6, HSF4, DNAJC3, KMT5B	347	534	22680	2.20315	0.622085	0.102481	4.67095
UP_KEYWORDS	Activator	19	4.90956	0.0077127	TCF7, RAI1, ERBB4, ARID5B, ESR1, WWC1, NFIX, PRDM16, STAT3, STAT6, MEIS2, ASH1L, NFATC4, HSF4, MYC, SCX, MN1, NKX2-2, MLLT3	347	624	22680	1.99014	0.87347	0.147022	9.6631
GOTERM_BP_DIRECT	GO:0006351~transcription, DNA-templated	47	12.1447	0.00891721	TSHZ2, ERBB4, WWC1, HR, KEAP1, NFIX, PRDM16, SOX9, CBX8, ZFP316, GM5294, TSC22D1, STAT6, MEIS2, SND1, NR2F6, NFATC4, HSF4, MN1, SCX, MYC, NKX2-2, MLLT3, KMT5B, ZBTB7B, MAFF, TCF7, TBX3, RCOR3, RCOR1, ARID5B, L3MBTL1, ESR1, TEAD3, FOXP1, STAT3, ZFP652, MAPK13, SALL1, ZMIZ1, ASH1L, ZBTB5, HABP4, KDM4A, CUX2, LRPPRC, VPS25	311	1885	18082	1.44968	1	0.703416	14.0792
GOTERM_BP_DIRECT	GO:0045944~positive regulation of transcription from RNA polymerase II promoter	28	7.23514	0.01265	FGFR2, RAI1, NFIX, SOX9, STAT6, MEIS2, WWP2, SOX15, NFATC4, HSF4, SCX, MYC, NKX2-2, ZBTB7B, HYAL2, NODAL, ESR1, TEAD3, FZD5, STAT3, FOXP1, MYCN, RPS6KA4, IRF2BPL, ZMIZ1, SALL1, ASH1L, JAK3	311	995	18082	1.63614	1	0.798924	19.4001
GOTERM_BP_DIRECT	GO:0006355~regulation of transcription, DNA-templated	52	13.4367	0.0273994	WWC1, HR, CBX8, SND1, NR2F6, HSF4, SCX, MYC, KMT5B, MSL3L2, RCOR3, RCOR1, ARID5B, ESR1, ZFP652, MYCN, ZMIZ1, ASH1L, CUX2, LRPPRC, TSHZ2, ERBB4, NFIX, KEAP1, SOX9, PRDM16, ZMYND8, ZFP316, STAT6, TSC22D1, MEIS2, NFATC4, MN1, NKX2-2, MLLT3, ZBTB7B, MAFF, TCF7, TBX3, PHB, L3MBTL1, TEAD3, FOXP1, STAT3, RPS6KA4, MAPK13, SALL1, ZBTB5, HABP4, KDM4A, APBB2, VPS25	311	2279	18082	1.32662	1	0.815461	37.5405
UP_KEYWORDS	DNA-binding	35	9.04393	0.0324306	TSHZ2, HR, NFIX, SOX9, PRDM16, KIN, ZFP316, GM5294, STAT6, MEIS2, NR2F6, SOX15, NFATC4, HSF4, SCX, MYC, NKX2-2, ZBTB7B, MAFF, TCF7, TBX3, ARID5B, G3BP1, ESR1, TEAD3, STAT3, FOXP1, ZFP652, MYCN, DNA2, SALL1, ZBTB5, CUX2, HIST1H2AL, LRPPRC	347	1604	22680	1.42619	0.99985	0.317994	35.1256
UP_KEYWORDS	Nucleus	82	21.1886	0.0644209	MAD1L1, RAI1, HTATIP2, TDRP, HR, WWC1, CBX8, CRADD, WWP2, SND1, NR2F6, SOX15, PITPNC1, HSF4, USP15, MYC, SCX, DHX32, KMT5B, TXNL1, CEP85, NLRP6, RCOR3, CRYAB, ARID5B, RCOR1, G3BP1, MICAL3, ESR1, MBNL2, MYCN, ZFP652, RCC2, ZMIZ1, ASH1L, HSPB2, CUX2, LRPPRC, TSHZ2, ERBB4, LMNB1, KEAP1, NFIX, BOP1, PRDM16, SOX9, KIN, ZFP316, GM5294, TSC22D1, STAT6, WDR18, MEIS2, NFATC4, TBC1D1, NKX2-2, SNX20, MLLT3,…	347	4534	22680	1.18208	1	0.447138	58.2725
GOTERM_MF_DIRECT	GO:0043565~sequence-specific DNA binding	17	4.39276	0.0796468	MAFF, TCF7, TBX3, ESR1, SOX9, PRDM16, STAT3, FOXP1, GM5294, STAT6, MEIS2, NR2F6, CUX2, HSF4, MYC, SCX, NKX2-2	300	633	17446	1.56178	1	0.825601	69.7863
GOTERM_MF_DIRECT	GO:0003700~transcription factor activity, sequence-specific DNA binding	22	5.68475	0.0812666	ZBTB7B, MAFF, TCF7, RAI1, TBX3, RCOR3, RCOR1, L3MBTL1, ESR1, NFIX, TEAD3, SOX9, STAT3, FOXP1, MYCN, TSC22D1, STAT6, NR2F6, NFATC4, HSF4, MYC, NKX2-2	300	883	17446	1.44889	1	0.81952	70.5441
GOTERM_MF_DIRECT	GO:0003677~DNA binding	40	10.3359	0.0996098	TSHZ2, HR, NFIX, PRDM16, SOX9, KIN, ZFP316, STAT6, MEIS2, NR2F6, SOX15, NFATC4, HSF4, SCX, MYC, NKX2-2, ZBTB7B, MAFF, TCF7, UPF1, RCOR3, TBX3, RCOR1, ARID5B, G3BP1, ESR1, ARID1B, TEAD3, FOXP1, STAT3, ZFP652, MYCN, DNA2, PCX, SALL1, ASH1L, ZBTB5, CUX2, HIST1H2AL, LRPPRC	300	1847	17446	1.25941	1	0.859497	77.9775
GOTERM_CC_DIRECT	GO:0005634~nucleus	104	26.8734	0.313943	TDRP, CBX8, PNP, CRADD, WWP2, SND1, PITPNC1, DHX32, TXNL1, CEP85, RCOR3, CRYAB, RCOR1, ACTN1, ARID1B, RCC2, HSPB2, LRPPRC, FGFR2, TSHZ2, ERBB4, LMNB1, PTH1R, KEAP1, BOP1, SOX9, ZMYND8, MEIS2, TRO, NKX2-2, DHX57, MAFF, TCF7, PHB, TEAD3, LHPP, FOXP1, RPS8, DNA2, IRF2BPL, SALL1, ADRA1A, SLC25A19, HABP4, PDZD2, MAB21L2, ALG14, MAD1L1, RAI1, HTATIP2, WWC1, HR, NR2F6, SOX15, FIGNL2, HSF4, MYC, SCX, USP…	323	6019	19662	1.0518	1	0.930986	99.3461
Annotation Cluster 5	Enrichment Score: 1.7892475831433803
Category	Term	Count	%	PValue	Genes	List Total	Pop Hits	Pop Total	Fold Enrichment	Bonferroni	Benjamini	FDR
GOTERM_BP_DIRECT	GO:0050679~positive regulation of epithelial cell proliferation	7	1.80879	0.00193391	FGFR2, ERBB4, NODAL, ESR1, SOX9, MYC, FOXP1	311	76	18082	5.35514	0.967114	0.386035	3.22623
GOTERM_BP_DIRECT	GO:0045165~cell fate commitment	5	1.29199	0.0351203	FGFR2, WNT5B, ERBB4, NODAL, SOX9	311	72	18082	4.0376	1	0.826545	45.4293
GOTERM_BP_DIRECT	GO:0009880~embryonic pattern specification	3	0.775194	0.063134	FGFR2, ERBB4, NODAL	311	24	18082	7.26768	1	0.939544	66.8727
Annotation Cluster 6	Enrichment Score: 1.6561951457248218
Category	Term	Count	%	PValue	Genes	List Total	Pop Hits	Pop Total	Fold Enrichment	Bonferroni	Benjamini	FDR
UP_KEYWORDS	SH3 domain	9	2.32558	0.0147892	CASKIN2, FGR, BAIAP2L1, RUSC2, ABI3, TRIO, ABL2, CD2AP, MAP3K11	347	208	22680	2.82809	0.981281	0.247351	17.7628
UP_SEQ_FEATURE	domain:SH3	8	2.06718	0.0160031	CASKIN2, FGR, BAIAP2L1, RUSC2, ABI3, TRIO, ABL2, MAP3K11	284	166	18012	3.05651	1	0.83813	22.2424
INTERPRO	IPR001452:Src homology-3 domain	9	2.32558	0.0209083	CASKIN2, FGR, BAIAP2L1, RUSC2, ABI3, TRIO, ABL2, CD2AP, MAP3K11	330	212	20594	2.64931	1	0.791947	27.4719
SMART	SM00326:SH3	9	2.32558	0.0479459	CASKIN2, FGR, BAIAP2L1, RUSC2, ABI3, TRIO, ABL2, CD2AP, MAP3K11	213	197	10425	2.236	0.999903	0.900666	45.6428
Annotation Cluster 7	Enrichment Score: 1.602190017667979
Category	Term	Count	%	PValue	Genes	List Total	Pop Hits	Pop Total	Fold Enrichment	Bonferroni	Benjamini	FDR
INTERPRO	IPR011993:Pleckstrin homology-like domain	17	4.39276	0.000957746	ANKS1, LRBA, TRIO, ARHGAP23, TNS3, MYO10, DOK3, PLEKHH3, SH2B3, SH2B2, JAK3, FAM43A, PHLDB3, TBC1D1, APBB2, AGAP3, SH3BP2	330	409	20594	2.59389	0.509312	0.0967055	1.44601
INTERPRO	IPR001849:Pleckstrin homology domain	10	2.58398	0.0254351	MYO10, DOK3, PLEKHH3, SH2B3, TRIO, SH2B2, PHLDB3, ARHGAP23, AGAP3, SH3BP2	330	262	20594	2.38191	1	0.770654	32.4053
UP_SEQ_FEATURE	domain:PH	7	1.80879	0.110233	DOK3, PLEKHH3, SH2B3, SH2B2, ARHGAP23, AGAP3, SH3BP2	284	208	18012	2.13441	1	0.973663	83.8191
SMART	SM00233:PH	9	2.32558	0.145292	MYO10, DOK3, PLEKHH3, TRIO, SH2B2, PHLDB3, ARHGAP23, AGAP3, SH3BP2	213	253	10425	1.74108	1	0.985249	85.7417
Annotation Cluster 8	Enrichment Score: 1.5435976028165097
Category	Term	Count	%	PValue	Genes	List Total	Pop Hits	Pop Total	Fold Enrichment	Bonferroni	Benjamini	FDR
GOTERM_CC_DIRECT	GO:0005783~endoplasmic reticulum	36	9.30233	0.00346614	GLRA1, CLSTN3, LRBA, ILDR2, KEAP1, MMP23, TMCC1, TRAPPC6A, UGT1A9, H13, CAML, UGT1A7C, UGT1A2, FITM1, UGT1A6B, UGT1A6A, UGT1A5, NRROS, ERO1L, CAT, DNAJC3, IFNGR2, FKRP, EVA1A, TMC6, H2-Q4, SEC11C, GRIN2A, TMEM189, ITPR1, SCAP, UGT1A10, TEX2, PDZD2, SCP2, ALG14	323	1323	19662	1.65641	0.644669	0.403903	4.52934
UP_KEYWORDS	Endoplasmic reticulum	23	5.94315	0.0540611	EVA1A, TMC6, SEC11C, CLSTN3, LRBA, ILDR2, MMP23, TMEM189, TMCC1, ITPR1, SCAP, TRAPPC6A, UGT1A9, H13, UGT1A7C, UGT1A2, FITM1, UGT1A6A, NRROS, ERO1L, DNAJC3, FKRP, ALG14	347	997	22680	1.50781	1	0.434891	51.7836
GOTERM_CC_DIRECT	GO:0005789~endoplasmic reticulum membrane	17	4.39276	0.124875	TMC6, EVA1A, SEC11C, CLSTN3, ILDR2, MMP23, TMEM189, TMCC1, ITPR1, VTI1A, SCAP, H13, FITM1, UGT1A6A, NRROS, ERO1L, ALG14	323	710	19662	1.45752	1	0.822406	83.1473
Annotation Cluster 9	Enrichment Score: 1.5210207967274012
Category	Term	Count	%	PValue	Genes	List Total	Pop Hits	Pop Total	Fold Enrichment	Bonferroni	Benjamini	FDR
UP_KEYWORDS	Actin-binding	10	2.58398	0.0156049	MTSS1, MYO10, SHROOM3, BAIAP2L1, MIB2, MICAL3, AVIL, ACTN1, MYH14, KLHL3	347	252	22680	2.59366	0.984995	0.218875	18.652
GOTERM_MF_DIRECT	GO:0051015~actin filament binding	7	1.80879	0.0262637	MTSS1, MYO10, SHROOM3, TNNC1, SIPA1L1, ACTN1, MYH14	300	132	17446	3.08389	0.999999	0.644376	31.8732
GOTERM_MF_DIRECT	GO:0003779~actin binding	11	2.84238	0.0667301	MTSS1, MYO10, SHROOM3, BAIAP2L1, MIB2, MICAL3, AVIL, AKAP5, ACTN1, MYH14, KLHL3	300	338	17446	1.89256	1	0.840477	63.0608
Annotation Cluster 10	Enrichment Score: 1.500986917131728
Category	Term	Count	%	PValue	Genes	List Total	Pop Hits	Pop Total	Fold Enrichment	Bonferroni	Benjamini	FDR
GOTERM_BP_DIRECT	GO:0050679~positive regulation of epithelial cell proliferation	7	1.80879	0.00193391	FGFR2, ERBB4, NODAL, ESR1, SOX9, MYC, FOXP1	311	76	18082	5.35514	0.967114	0.386035	3.22623
GOTERM_BP_DIRECT	GO:0002053~positive regulation of mesenchymal cell proliferation	5	1.29199	0.00358366	FGFR2, SOX9, MYC, FOXP1, MYCN	311	37	18082	7.85696	0.998223	0.505228	5.90074
GOTERM_BP_DIRECT	GO:0030324~lung development	4	1.03359	0.357739	FGFR2, NODAL, FOXP1, MYCN	311	124	18082	1.87553	1	0.997541	99.9447
GOTERM_BP_DIRECT	GO:0048661~positive regulation of smooth muscle cell proliferation	3	0.775194	0.39969	FGFR2, MYC, FOXP1	311	80	18082	2.18031	1	0.99846	99.9824
Annotation Cluster 11	Enrichment Score: 1.441615521825284
Category	Term	Count	%	PValue	Genes	List Total	Pop Hits	Pop Total	Fold Enrichment	Bonferroni	Benjamini	FDR
GOTERM_MF_DIRECT	GO:0017127~cholesterol transporter activity	4	1.03359	0.00194622	ABCG8, ABCG5, APOA5, SCP2	300	15	17446	15.5076	0.626112	0.131114	2.7702
GOTERM_BP_DIRECT	GO:0033344~cholesterol efflux	3	0.775194	0.0827326	ABCG8, ABCG5, APOA5	311	28	18082	6.22944	1	0.958147	76.8452
GOTERM_BP_DIRECT	GO:0042632~cholesterol homeostasis	3	0.775194	0.293957	ABCG8, ABCG5, APOA5	311	63	18082	2.76864	1	0.996235	99.7252

## Sheet: Supp Table S4
Gene sets significantly enriched in Dnmt3b WT mice; no TAA treatment
NAME	SIZE	ES	NES	NOM p-val	FDR q-val	FWER p-val	RANK AT MAX	LEADING EDGE
KEGG_RIBOSOME	66	0.732609	3.52969	0	0	0	2689	tags=77%, list=14%, signal=90%
KEGG_OXIDATIVE_PHOSPHORYLATION	55	0.490486	2.25529	0	0.000926	0.002	3153	tags=53%, list=17%, signal=63%
KEGG_PARKINSONS_DISEASE	65	0.402004	1.9319	0	0.0113358	0.027	2837	tags=42%, list=15%, signal=49%
Gene sets significantly enriched in Dnmt3b KO mice; no TAA treatment
NAME	SIZE	ES	NES	NOM p-val	FDR q-val	FWER p-val	RANK AT MAX	LEADING EDGE
None

## Sheet: Supp Table S5
Gene sets significantly enriched in Dnmt3b WT mice; TAA treated for 4 weeks
NAME	SIZE	ES	NES	NOM p-val	FDR q-val	FWER p-val	RANK AT MAX	LEADING EDGE
KEGG_OXIDATIVE_PHOSPHORYLATION	55	0.775255	3.49222	0	0	0	3049	tags=76%, list=16%, signal=90%
KEGG_RIBOSOME	66	0.709414	3.45165	0	0	0	4801	tags=79%, list=25%, signal=105%
KEGG_PARKINSONS_DISEASE	65	0.655578	3.13289	0	0	0	3176	tags=66%, list=16%, signal=79%
KEGG_CITRATE_CYCLE_TCA_CYCLE	24	0.739982	2.77789	0	0	0	4354	tags=79%, list=23%, signal=102%
KEGG_PROTEASOME	42	0.654773	2.71723	0	0	0	4594	tags=71%, list=24%, signal=94%
KEGG_METABOLISM_OF_XENOBIOTICS_BY_CYTOCHROME_P450	24	0.703278	2.60423	0	0	0	4543	tags=88%, list=24%, signal=114%
KEGG_ALZHEIMERS_DISEASE	98	0.479713	2.45318	0	0	0	3018	tags=47%, list=16%, signal=55%
KEGG_VALINE_LEUCINE_AND_ISOLEUCINE_DEGRADATION	35	0.583071	2.43745	0	0	0	5331	tags=66%, list=28%, signal=91%
KEGG_FATTY_ACID_METABOLISM	28	0.627932	2.41296	0	0	0	2914	tags=43%, list=15%, signal=50%
KEGG_HUNTINGTONS_DISEASE	101	0.475102	2.39221	0	0	0	3018	tags=45%, list=16%, signal=53%
KEGG_PEROXISOME	70	0.485312	2.35301	0	0	0	5331	tags=63%, list=28%, signal=87%
KEGG_PYRUVATE_METABOLISM	30	0.569151	2.27484	0	0	0	2918	tags=53%, list=15%, signal=63%
KEGG_DRUG_METABOLISM_CYTOCHROME_P450	30	0.57368	2.2574	0	0.000201	0.001	3597	tags=63%, list=19%, signal=78%
KEGG_BUTANOATE_METABOLISM	24	0.563261	2.13079	0	0.000793	0.005	2914	tags=50%, list=15%, signal=59%
KEGG_TRYPTOPHAN_METABOLISM	31	0.53425	2.06856	0	0.00169887	0.012	3366	tags=55%, list=17%, signal=66%
KEGG_TERPENOID_BACKBONE_BIOSYNTHESIS	15	0.62295	2.00204	0.00757576	0.0022251	0.017	3900	tags=53%, list=20%, signal=67%
KEGG_FRUCTOSE_AND_MANNOSE_METABOLISM	32	0.496421	1.98501	0	0.00259282	0.021	3293	tags=47%, list=17%, signal=56%
KEGG_AMINO_SUGAR_AND_NUCLEOTIDE_SUGAR_METABOLISM	39	0.475215	1.979	0	0.00257099	0.022	1080	tags=26%, list=6%, signal=27%
KEGG_GLUTATHIONE_METABOLISM	47	0.447105	1.96588	0	0.00272793	0.025	3257	tags=45%, list=17%, signal=54%
KEGG_PYRIMIDINE_METABOLISM	61	0.42841	1.95436	0	0.00268321	0.026	4892	tags=48%, list=25%, signal=64%
KEGG_TYROSINE_METABOLISM	27	0.497244	1.88123	0	0.00445148	0.045	4543	tags=52%, list=24%, signal=68%
Gene sets significantly enriched in Dnmt3b KO mice; TAA treated for 4 weeks
NAME	SIZE	ES	NES	NOM p-val	FDR q-val	FWER p-val	RANK AT MAX	LEADING EDGE
KEGG_ECM_RECEPTOR_INTERACTION	59	-0.546954	-1.9754	0	0.0068944	0.009	4804	tags=54%, list=25%, signal=72%
KEGG_HEMATOPOIETIC_CELL_LINEAGE	45	-0.55031	-1.91538	0	0.00734046	0.019	5199	tags=51%, list=27%, signal=70%
